# Supplementary material for: Exploring network structure and central items of the Narcissistic Personality Inventory
Source: Int J Methods Psychiatr Res. 2019 Dec 5;29(1):e1810. doi: 10.1002/mpr.1810 (PMC7051847; doi:10.1002/mpr.1810)
Supplement: Supplementary file 1 — Data S1. Supporting information [file MPR-29-e1810-s001.csv]

R1	R2	R3	R4	R5	R6	R7	R8	R9	R10	R11	R12	R13	R14	R15	R16	R17	R18	R19	R20	R21	R22	R23	R24	R25	R26	R27	R28	R29	R30	R31	R32	R33	R34	R35	R36	R37	R38	R39	R40
0	0	1	0	0	0	0	0	0	0	0	1	0	1	0	0	0	0	0	0	1	1	0	0	0	0	0	0	1	0	1	0	0	1	0	0	0	0	0	1
1	0	1	0	0	0	0	1	0	1	0	1	0	0	1	0	0	1	1	1	0	1	0	0	0	1	0	0	1	1	1	0	0	0	0	0	0	0	0	0
0	0	0	1	0	1	0	1	0	0	0	1	0	0	1	1	1	0	1	0	1	0	0	1	1	0	1	1	0	0	1	0	0	1	0	0	0	1	0	0
1	0	1	0	0	0	1	1	0	0	1	1	1	0	1	0	0	0	1	1	1	0	1	0	0	1	0	0	1	1	1	0	0	0	0	0	1	0	0	0
0	0	0	0	1	1	1	1	0	1	0	1	0	0	0	0	1	0	0	1	1	0	0	0	0	1	0	1	1	0	1	0	0	1	0	0	0	0	0	0
0	0	0	1	1	0	1	1	0	0	1	1	0	0	1	1	0	0	1	0	1	0	0	0	0	1	0	0	1	1	1	0	0	1	0	0	0	0	1	0
1	0	0	0	0	1	0	1	0	0	0	1	0	0	0	0	0	0	1	1	1	0	0	0	0	1	0	0	0	0	0	0	0	1	0	0	0	0	0	0
0	1	1	0	1	0	1	1	1	1	1	1	0	1	1	1	1	1	1	1	1	1	1	0	0	0	1	1	1	1	1	1	1	1	1	1	0	1	1	0
1	0	0	0	1	0	0	1	1	0	1	1	0	0	0	0	0	0	0	1	0	1	0	1	1	0	0	0	0	0	1	0	0	1	1	0	0	0	0	0
1	0	0	1	0	0	1	1	0	1	1	1	0	1	0	0	0	0	1	0	0	0	0	0	0	1	1	1	1	1	0	0	0	1	0	1	0	1	0	1
0	0	0	0	0	1	0	0	0	0	0	0	0	0	0	0	0	0	0	1	0	0	0	0	0	0	0	0	0	0	0	0	0	1	0	0	0	0	0	0
0	0	0	0	0	0	0	1	0	0	0	0	0	0	0	0	0	0	0	1	0	0	0	0	0	1	1	0	0	0	0	0	0	0	0	0	0	0	0	0
0	0	0	0	0	0	0	1	0	1	1	1	1	0	0	0	0	0	0	1	0	1	1	0	0	0	0	0	1	0	1	0	0	1	0	0	0	0	0	0
1	0	0	0	0	0	0	1	0	0	0	0	0	0	0	1	0	0	0	1	0	1	0	0	0	0	0	0	0	0	0	0	0	0	0	0	0	0	0	0
1	0	0	0	0	1	1	1	0	0	1	1	0	0	1	1	0	0	0	1	1	0	0	1	0	1	0	1	0	1	0	0	0	0	0	0	0	0	1	0
0	0	0	0	0	1	0	1	1	0	0	0	0	0	0	0	0	1	0	0	0	0	0	0	0	0	0	1	1	0	0	0	0	1	0	0	0	1	0	1
1	0	1	0	0	1	0	1	0	1	0	1	1	0	0	1	0	0	0	0	1	0	0	1	0	0	0	0	1	0	1	0	1	1	0	0	0	0	0	0
0	0	1	0	1	0	0	1	0	0	1	0	0	0	1	1	0	0	0	1	1	1	0	0	0	1	0	1	1	0	1	0	0	0	0	0	0	0	0	1
0	0	0	0	0	0	0	1	0	0	0	0	1	1	0	0	0	1	0	1	0	0	0	0	0	0	0	0	0	0	0	0	0	0	1	0	0	0	0	0
0	0	0	0	1	1	0	1	0	1	0	0	0	0	1	0	1	0	0	0	0	1	0	1	1	1	0	0	1	0	0	0	1	0	0	0	0	0	0	0
1	1	0	0	0	1	0	1	0	0	0	1	0	1	1	0	0	0	1	0	0	0	0	1	0	1	1	0	1	0	0	0	1	0	1	0	0	0	0	0
0	1	0	1	1	0	0	1	0	1	0	0	0	0	1	1	0	0	1	1	0	0	1	0	1	1	0	0	0	0	0	0	0	1	0	0	0	0	0	0
0	1	0	0	1	0	0	1	0	0	0	1	0	0	0	0	0	0	0	1	0	0	0	1	1	1	0	1	1	0	0	0	0	0	0	0	0	0	0	0
1	0	0	0	0	0	0	1	0	0	0	0	0	0	0	0	0	0	0	1	0	1	1	0	0	1	0	0	0	0	0	0	0	0	1	0	0	0	0	0
0	1	0	0	1	1	0	1	0	0	0	1	0	0	0	0	1	0	0	0	0	0	0	0	0	1	0	1	1	1	0	0	0	1	0	0	1	0	0	1
0	1	0	0	0	0	0	1	0	0	0	0	0	0	0	0	0	0	1	1	0	0	0	0	1	1	0	1	0	0	0	0	0	1	0	0	0	0	0	0
0	0	0	1	0	0	0	1	0	0	0	0	0	0	0	0	0	0	1	0	0	0	1	0	0	1	0	0	0	0	0	0	0	0	0	0	0	0	0	0
1	0	0	0	0	1	0	1	0	0	0	1	1	0	1	0	0	0	1	1	0	0	0	0	0	1	0	1	1	0	0	1	0	0	0	0	0	0	0	0
1	0	0	0	1	0	0	1	0	0	0	0	0	1	0	0	0	0	1	1	0	1	0	0	0	0	0	1	1	0	0	0	0	0	0	0	1	0	0	0
0	1	0	0	0	1	0	1	0	0	0	1	1	0	1	0	1	0	1	1	0	0	1	0	1	1	1	1	1	1	0	0	0	0	1	0	0	0	0	1
1	0	0	0	0	0	0	1	0	1	1	1	0	0	1	1	0	1	1	1	1	0	0	0	0	1	0	0	1	1	1	0	0	1	0	0	1	1	0	0
1	1	0	0	0	0	0	1	0	0	1	1	0	0	1	0	0	0	0	0	1	1	0	0	0	1	0	1	1	0	0	0	0	1	0	0	0	0	0	0
1	0	0	0	1	1	1	1	0	0	1	1	0	0	1	1	0	0	0	1	1	1	1	0	1	1	0	1	0	1	0	0	0	1	0	0	1	1	0	0
1	1	0	0	0	0	0	1	0	0	0	0	1	0	0	1	0	0	0	0	1	0	1	0	1	0	0	1	1	0	0	1	0	0	1	0	0	0	0	0
0	0	0	0	0	0	0	1	0	1	1	1	0	0	1	0	1	0	0	0	1	1	0	0	0	0	0	1	1	0	0	0	0	1	0	0	0	0	0	0
0	0	1	0	0	0	0	1	0	0	0	1	0	1	0	0	0	0	0	1	1	1	0	0	0	0	0	1	0	0	0	0	0	0	0	0	0	0	0	0
1	0	0	0	0	0	0	1	0	0	0	0	0	0	0	0	0	0	0	1	0	0	0	0	0	0	0	0	1	0	0	0	0	1	0	0	1	0	0	0
0	0	0	0	1	1	0	1	0	1	1	1	0	0	1	0	0	0	1	1	1	0	0	0	0	1	1	1	1	0	0	1	0	0	1	0	1	0	0	0
0	0	0	0	0	0	0	1	0	0	0	1	0	0	0	0	0	0	0	0	1	0	0	0	1	0	0	0	0	0	0	0	0	1	0	0	0	0	0	0
0	0	0	0	0	0	0	1	0	0	0	0	1	0	0	1	0	0	0	0	1	0	0	0	0	0	0	0	0	0	0	0	0	1	0	0	0	0	0	0
1	0	0	0	0	1	1	1	0	1	0	1	1	0	1	1	0	0	1	1	1	0	1	1	0	1	1	0	1	1	0	0	1	1	1	1	0	1	0	1
1	0	0	0	1	1	0	1	0	1	0	1	0	0	0	0	1	0	0	0	1	1	1	0	1	1	0	0	0	0	0	0	1	0	1	0	1	0	0	0
0	0	0	0	0	0	0	1	0	0	0	0	0	1	0	0	0	0	0	1	0	0	0	0	0	0	0	0	1	0	0	0	0	1	0	0	0	0	0	0
0	0	0	0	1	1	0	0	0	0	0	0	0	1	0	1	0	0	0	0	0	0	0	0	0	0	0	0	0	0	0	0	0	0	0	0	0	0	0	0
1	0	0	0	0	1	0	1	0	0	1	0	0	0	0	0	0	0	0	1	0	1	0	0	0	0	0	0	0	0	0	0	0	1	0	0	0	0	0	0
0	0	0	0	0	0	0	1	0	0	0	1	0	0	0	0	0	0	0	0	0	0	0	0	0	1	0	0	1	1	1	0	0	1	0	0	0	0	0	1
0	1	0	0	0	0	0	0	0	0	1	0	0	1	0	0	0	0	0	0	1	0	1	0	0	0	0	1	0	0	1	0	0	0	0	0	0	1	0	0
1	0	0	0	0	1	0	1	0	1	0	0	0	0	0	1	0	0	0	1	0	1	1	0	0	0	0	0	0	0	0	0	0	1	0	0	0	0	0	0
0	0	0	0	0	0	0	1	0	0	0	0	0	0	0	0	0	0	0	1	0	0	0	0	0	1	0	0	0	0	0	0	0	1	0	0	0	0	0	0
1	0	0	0	0	1	0	1	0	0	0	0	1	1	1	0	0	0	1	1	0	1	1	0	0	0	0	0	1	0	0	0	0	0	0	0	1	0	0	0
0	0	1	0	0	0	0	1	0	0	1	0	0	0	0	1	0	0	0	0	0	0	0	0	0	0	0	0	0	0	1	0	0	1	0	0	0	0	0	0
0	0	0	0	0	0	1	1	0	0	0	1	0	0	0	0	0	0	0	1	0	1	0	0	0	1	0	0	0	1	0	0	1	0	0	0	0	0	0	0
1	0	0	0	0	0	0	1	0	0	0	1	0	0	1	1	0	1	1	0	0	1	0	1	0	0	0	0	0	0	1	0	0	1	1	0	0	0	0	0
0	0	0	0	0	1	0	1	0	0	1	1	0	0	0	0	0	0	0	1	0	1	0	0	0	0	0	0	1	0	0	1	0	0	0	0	0	0	0	0
0	0	0	0	0	0	0	1	0	0	0	0	1	0	0	0	0	0	0	1	1	0	0	0	1	0	0	0	0	0	1	0	0	0	0	0	0	0	0	0
1	0	0	0	0	0	0	1	0	0	0	0	0	1	1	0	0	0	0	0	1	0	0	0	0	0	0	1	0	0	0	0	0	1	0	0	0	0	0	0
1	0	1	0	0	1	0	1	1	0	0	0	1	0	0	1	0	1	0	1	0	0	1	1	0	0	1	1	1	1	0	0	0	0	0	0	0	0	0	1
0	0	1	0	0	1	0	1	0	1	0	1	0	0	0	0	0	1	0	1	0	0	0	1	0	1	0	1	1	1	1	0	0	1	1	0	0	1	0	1
1	0	0	0	1	0	0	1	0	1	0	1	0	1	1	1	1	1	1	1	1	1	0	1	1	1	0	0	0	0	1	0	0	1	1	0	1	0	0	0
1	1	1	0	1	1	0	1	0	1	1	1	1	0	0	1	0	0	0	0	1	1	0	1	0	0	0	0	0	0	0	0	1	0	1	0	0	0	0	0
1	0	0	0	0	0	0	1	0	0	0	0	0	1	0	0	0	0	1	1	1	1	0	0	0	0	0	1	1	0	0	0	0	1	0	0	0	0	0	0
0	1	0	0	0	0	0	0	0	0	0	1	0	0	0	0	0	0	0	1	0	0	0	0	0	0	0	0	0	0	0	0	0	1	0	0	0	0	0	0
1	0	1	0	0	0	0	1	0	0	0	1	0	1	0	0	1	0	0	0	0	0	0	1	1	0	0	1	1	0	0	0	0	1	0	0	1	0	0	0
0	0	0	0	1	1	0	1	0	0	0	1	0	1	0	1	1	0	1	1	0	0	1	0	0	0	0	0	0	1	0	0	0	1	1	0	1	1	0	0
0	1	0	0	0	0	0	1	0	0	0	0	0	0	0	1	0	0	0	0	1	1	0	1	0	1	0	0	1	0	1	0	0	1	1	0	0	0	0	0
1	1	0	0	0	0	0	1	0	0	1	1	0	0	0	0	0	0	0	1	0	0	0	1	0	0	0	1	1	0	1	0	0	1	0	0	0	0	0	0
0	0	0	0	0	0	0	1	0	0	1	0	0	0	0	0	0	0	0	0	0	1	0	0	0	1	0	1	1	0	0	0	0	1	0	0	0	0	0	0
0	0	1	0	0	0	0	1	0	0	0	0	0	1	0	1	0	0	0	0	0	1	0	0	0	0	0	0	0	0	0	0	0	0	0	0	0	0	0	0
0	0	0	0	0	1	0	1	0	0	0	0	0	1	0	0	0	0	0	0	0	1	0	0	1	0	1	1	1	0	1	0	0	0	0	0	0	0	0	0
1	1	0	1	0	1	1	1	0	1	0	1	1	1	1	0	0	1	0	1	1	1	0	0	0	1	1	1	1	1	0	0	1	1	0	1	0	1	0	0
0	1	0	0	0	0	1	1	0	0	0	0	0	0	0	0	1	0	0	1	0	1	0	0	0	1	0	0	1	0	0	0	0	1	0	0	0	0	0	0
1	1	0	0	0	0	1	1	0	1	0	1	0	0	0	0	0	1	0	1	0	0	0	0	1	1	1	0	1	0	0	0	0	1	1	0	1	1	0	0
0	0	0	0	1	0	0	0	0	0	0	1	0	0	0	0	1	0	0	0	0	1	0	0	0	0	0	1	1	0	0	0	0	1	1	1	0	1	0	0
0	0	0	0	0	0	0	1	0	0	0	0	0	0	1	0	0	0	0	0	0	1	0	0	0	0	0	1	0	0	0	0	0	1	0	0	0	0	0	0
1	0	1	0	1	0	1	1	0	1	0	1	0	0	0	1	0	0	1	0	1	0	0	0	1	1	1	1	1	1	1	0	1	1	0	1	1	1	0	0
1	0	0	0	1	0	1	1	0	1	0	1	1	0	0	1	1	1	1	0	1	1	1	0	0	1	0	1	0	1	0	1	1	1	0	0	1	1	0	0
1	0	1	0	0	0	0	1	0	1	0	0	1	0	0	0	0	0	1	0	1	1	1	0	0	0	0	0	0	0	0	0	0	1	0	0	0	0	0	1
1	0	0	0	1	0	1	1	0	1	0	1	0	1	1	1	0	0	0	1	0	0	1	0	0	1	0	1	1	1	0	0	0	1	1	0	1	1	0	0
1	1	0	0	0	0	1	1	0	0	0	0	0	0	1	0	1	0	0	1	0	0	1	0	0	1	0	0	1	0	0	0	0	1	0	0	0	1	0	0
1	1	0	0	0	0	0	1	0	0	0	0	0	0	0	0	0	0	0	0	0	0	0	0	1	0	0	0	1	0	0	0	0	1	0	0	0	0	0	0
0	0	0	0	1	0	0	1	0	0	1	0	0	0	1	0	0	0	1	1	1	0	0	0	1	0	0	1	1	0	0	0	0	1	0	0	0	0	0	0
0	1	0	0	1	0	0	1	0	0	0	1	0	1	0	0	1	0	0	1	1	0	0	0	0	1	1	0	0	0	0	1	0	1	0	1	1	1	0	0
0	1	0	0	0	0	0	1	0	0	1	0	0	0	0	0	0	0	1	1	1	0	0	0	0	1	0	0	1	0	1	0	0	0	0	0	0	0	0	0
1	0	0	0	0	1	0	1	0	1	0	1	1	0	0	0	0	0	1	1	1	0	0	0	1	0	0	1	1	0	0	0	0	1	0	0	0	0	0	0
1	0	0	0	0	0	0	1	0	1	0	0	0	0	0	1	0	0	0	0	1	0	0	0	0	1	0	0	0	0	1	0	0	0	0	0	0	0	0	0
1	0	1	0	0	0	0	1	0	0	0	0	0	0	0	1	0	0	0	0	0	0	0	0	0	1	0	0	0	0	0	0	0	0	0	0	0	0	0	0
1	0	0	0	0	0	0	1	0	0	1	1	0	0	0	0	0	1	0	1	1	1	0	0	0	0	0	0	0	0	0	0	0	0	0	0	0	0	0	0
0	0	0	0	0	0	0	1	0	0	1	0	0	0	0	0	0	1	1	0	1	1	0	0	0	1	0	0	1	0	1	0	0	1	1	0	0	0	0	0
1	0	1	0	0	1	0	1	0	1	0	1	0	0	0	0	0	0	0	1	0	1	0	0	0	1	0	1	1	0	1	0	1	1	0	1	0	1	0	0
0	0	0	0	0	0	0	1	0	0	0	0	0	1	0	0	0	0	0	1	1	0	0	1	1	0	0	0	1	0	0	0	0	1	0	0	0	0	0	0
0	0	0	0	1	0	1	1	1	1	1	1	0	1	1	1	0	1	1	1	0	1	1	0	0	1	0	0	1	1	1	0	0	1	1	0	1	1	0	1
0	0	0	0	0	0	0	1	0	0	0	0	0	0	1	0	0	0	0	0	0	0	0	1	0	0	0	1	1	0	1	0	0	0	0	0	0	1	0	0
1	0	0	0	1	1	1	1	0	1	1	1	1	0	1	0	1	1	1	1	1	1	0	1	1	0	1	1	1	1	1	0	1	1	1	0	0	0	0	1
0	0	0	0	0	0	0	1	0	0	0	0	0	0	0	0	0	0	0	0	1	0	0	1	0	0	0	0	0	0	0	0	0	0	0	0	0	0	0	0
1	0	0	0	0	0	0	1	0	1	0	0	0	0	0	0	0	0	1	1	0	1	0	0	0	1	0	0	1	1	0	0	0	1	0	0	1	0	0	0
0	1	0	0	0	0	0	1	0	0	0	0	0	0	0	0	0	0	0	1	1	1	0	0	0	0	0	0	1	0	0	0	0	0	0	0	0	0	0	0
1	1	1	0	1	1	0	1	0	1	1	0	1	1	0	1	0	0	0	1	1	0	0	1	0	0	0	0	1	0	0	1	1	1	1	1	0	0	1	0
1	1	1	0	0	1	0	1	0	0	1	0	0	1	0	1	0	0	0	0	1	0	0	1	0	1	0	1	1	1	1	0	1	1	0	1	0	1	1	0
1	0	0	0	0	0	0	1	0	1	1	0	0	0	0	0	0	0	1	1	0	1	0	0	1	1	0	0	1	0	0	0	1	1	0	0	0	0	0	0
1	1	0	0	1	0	1	1	0	0	1	1	0	1	0	0	1	0	1	1	0	1	0	0	0	1	0	1	0	0	1	0	0	1	1	1	0	1	0	0
1	0	0	0	1	1	0	1	0	1	0	1	0	1	0	0	1	1	0	1	0	0	0	1	0	0	0	0	1	0	0	0	0	0	0	0	0	0	0	0
0	0	1	0	0	0	0	1	0	0	0	1	0	0	0	0	0	0	0	0	0	1	0	0	0	0	0	0	1	0	1	0	0	0	0	0	0	0	0	0
0	0	0	0	0	1	0	1	0	0	0	0	0	0	0	0	0	1	0	1	0	0	0	0	0	1	0	0	1	0	0	0	0	0	0	0	1	0	0	0
0	0	0	0	0	0	0	1	0	0	0	0	0	0	0	0	0	0	0	0	0	0	0	0	0	0	0	0	0	0	0	0	0	0	0	0	0	0	0	0
0	0	0	0	0	0	0	0	0	0	0	0	0	1	0	0	0	0	0	1	0	1	0	0	0	0	0	0	1	0	0	0	0	1	0	0	0	0	0	0
0	0	0	0	1	1	0	1	0	1	0	0	0	0	0	1	1	0	1	1	0	0	0	1	0	1	0	0	1	0	1	0	0	0	0	0	0	0	0	0
1	1	1	0	0	1	1	1	1	1	1	1	1	0	1	0	1	0	1	1	1	0	1	1	1	0	1	0	0	1	1	0	0	1	1	1	1	1	1	1
0	1	0	0	0	0	0	0	0	0	0	0	0	1	0	0	0	1	1	0	0	0	0	0	1	0	0	0	1	0	1	0	0	0	0	0	0	0	0	0
1	0	1	0	1	1	0	1	0	1	0	0	0	1	0	1	0	0	0	1	0	0	0	1	0	0	1	0	0	1	0	0	1	0	0	0	0	0	0	0
1	1	1	0	0	1	0	1	0	0	1	0	0	0	0	0	0	0	0	1	0	0	0	0	0	1	0	0	0	0	1	0	0	1	0	0	0	0	0	0
0	0	1	0	1	0	1	1	0	1	0	1	1	1	0	1	0	0	0	0	0	1	0	0	0	1	1	1	0	0	0	0	0	1	0	0	0	0	0	0
1	0	1	0	1	1	1	1	0	1	1	1	0	1	0	0	0	1	0	1	1	1	0	0	1	0	1	0	0	1	0	1	1	1	0	0	1	0	0	0
1	1	1	1	0	0	1	1	1	1	1	1	0	0	1	0	0	1	0	1	0	0	0	0	0	1	0	0	0	1	0	0	0	0	0	0	0	1	0	1
1	0	1	1	1	0	1	1	0	1	1	1	0	0	1	1	0	1	1	1	1	0	1	0	0	1	1	1	0	1	0	0	0	1	0	0	0	1	0	1
1	0	0	0	1	1	0	1	0	1	0	1	0	0	0	0	0	0	0	1	1	1	1	0	0	1	0	1	1	1	1	0	1	1	0	1	1	0	0	1
0	1	0	0	0	1	1	1	0	1	0	1	1	0	0	0	0	0	0	0	0	0	0	1	1	0	0	0	0	1	0	0	1	0	0	0	0	0	0	0
1	1	0	0	0	0	0	1	0	0	0	1	0	1	0	0	0	0	0	0	0	0	0	1	1	0	1	0	1	0	0	0	0	0	0	0	0	0	0	0
0	0	1	0	0	0	1	0	1	0	0	0	0	0	0	1	0	1	0	0	0	0	0	0	1	0	0	0	0	1	0	0	0	1	0	0	1	0	0	1
0	0	0	0	0	0	0	1	0	1	1	0	0	0	0	1	0	0	1	1	1	1	0	0	1	1	0	0	0	0	0	1	0	1	0	0	0	0	0	0
1	0	1	0	1	1	0	1	0	1	1	1	0	0	0	1	0	0	1	0	0	1	1	0	0	0	1	1	1	0	1	0	0	1	1	0	0	0	0	0
1	1	1	0	1	1	1	1	0	1	0	0	0	0	1	1	0	1	1	1	0	1	0	1	1	1	1	0	1	1	0	1	1	0	0	0	0	0	0	0
0	0	0	0	1	1	1	1	0	1	0	1	0	0	0	1	1	1	0	1	1	1	0	0	1	1	1	0	0	1	1	0	0	1	1	0	0	0	0	0
0	0	0	1	0	0	0	1	0	0	0	0	0	0	0	0	0	0	0	1	1	1	0	0	0	1	0	0	0	0	1	0	0	0	0	0	0	0	0	0
1	0	0	1	1	0	0	1	1	1	1	1	0	1	1	0	0	0	1	1	1	0	0	0	0	1	1	1	1	1	0	1	1	1	0	1	0	0	0	0
1	0	0	0	0	0	0	0	0	0	0	1	0	1	0	1	0	0	0	0	0	1	0	0	0	0	0	0	0	0	1	0	0	0	0	0	0	0	0	0
1	0	0	0	0	1	1	1	0	0	1	0	0	0	0	0	0	1	0	1	0	1	1	0	0	1	0	1	0	0	1	0	0	0	0	0	0	0	0	0
1	0	1	0	1	1	1	1	0	0	1	1	0	0	1	0	0	0	0	1	0	0	1	0	0	1	0	0	1	1	1	0	0	1	0	0	0	0	0	0
0	0	0	0	0	0	0	1	0	0	0	0	0	0	0	1	0	0	0	0	1	0	0	0	0	0	0	0	0	0	0	0	0	0	0	0	0	0	0	0
1	0	0	0	1	0	0	1	1	1	0	0	1	1	0	0	0	1	0	0	1	0	0	1	0	1	0	0	0	0	0	0	0	0	0	0	0	0	0	1
1	0	0	0	0	0	0	1	0	1	0	1	0	1	1	0	0	0	1	1	0	1	0	0	0	0	1	1	1	0	1	0	1	1	0	0	0	0	0	0
1	1	0	0	0	0	0	1	0	0	1	0	1	1	0	0	0	0	0	0	1	1	0	1	0	0	0	0	0	0	0	0	0	0	1	0	0	0	0	0
0	1	1	0	0	0	1	0	0	0	0	0	0	1	1	0	0	0	1	1	1	0	0	0	0	1	0	1	1	1	0	0	0	0	0	0	1	1	0	0
1	0	0	0	0	0	0	1	0	1	1	0	0	0	0	0	0	0	1	1	0	1	0	0	0	1	0	0	1	0	1	1	0	0	0	0	0	0	0	0
0	0	0	0	0	0	0	0	0	0	0	0	0	0	1	0	0	0	0	0	0	0	0	0	0	0	0	0	1	0	0	0	0	0	0	0	0	0	0	0
1	0	1	0	0	0	0	1	0	0	0	1	0	0	1	0	0	0	1	1	0	1	0	0	0	1	0	0	1	0	1	0	0	0	0	0	0	0	0	0
1	1	1	0	1	1	1	1	1	1	1	1	1	1	1	1	1	0	1	1	1	0	1	0	0	0	0	0	1	1	1	0	0	1	1	0	0	1	1	1
0	0	1	0	1	1	0	0	0	1	0	1	0	0	1	0	0	1	1	1	1	0	0	1	1	1	1	1	1	1	0	0	1	0	0	0	0	1	0	1
1	0	0	0	1	0	1	1	1	0	0	0	0	0	1	0	0	1	0	0	0	1	0	0	0	0	0	0	0	0	0	0	0	1	0	0	0	0	0	1
0	0	0	0	0	0	1	1	0	0	0	0	0	0	1	0	0	0	0	1	0	1	0	0	0	1	0	1	1	1	1	0	0	0	0	0	0	0	0	0
0	0	0	0	0	0	0	0	0	0	1	0	0	1	0	1	0	0	0	0	1	0	0	0	0	0	0	0	0	0	1	0	0	1	0	0	0	0	0	0
1	1	1	0	1	1	0	1	1	1	1	1	1	1	0	1	0	0	0	1	0	1	1	1	1	0	1	0	1	1	0	1	1	0	1	1	1	0	0	1
1	0	0	0	1	0	0	1	0	0	0	0	0	0	0	1	0	0	0	0	0	1	1	0	0	0	0	0	0	0	0	0	0	0	0	0	0	0	0	0
0	0	0	0	0	0	1	1	0	0	0	0	0	0	0	0	0	0	0	1	0	0	0	0	1	1	0	0	1	1	0	0	0	0	0	0	0	0	0	0
0	0	0	0	0	0	0	1	0	0	1	0	0	1	0	0	0	0	0	0	0	0	0	1	0	0	0	1	1	0	1	0	0	0	0	0	0	1	1	0
0	0	0	0	0	0	0	1	0	0	0	1	0	1	0	0	1	0	0	1	1	0	0	1	0	1	1	1	0	1	0	0	1	0	0	0	0	0	0	0
0	0	0	0	1	0	0	0	0	0	0	0	0	1	0	0	0	0	1	1	0	0	0	0	1	0	0	1	1	0	0	0	0	1	0	0	0	0	0	0
1	1	0	0	1	0	0	1	0	1	1	0	0	0	0	1	0	0	0	1	1	1	0	0	0	1	0	0	0	0	0	0	0	0	0	0	0	0	0	0
1	1	1	0	0	0	0	1	0	1	0	1	1	1	1	1	0	0	0	1	0	0	0	1	1	0	1	0	1	1	1	0	1	1	0	1	1	1	1	0
0	0	1	0	0	1	0	1	0	0	0	1	0	1	0	0	0	0	0	0	0	0	0	0	1	0	1	0	1	0	0	0	0	1	0	0	0	0	0	0
1	0	1	0	0	1	0	1	0	0	0	1	1	0	0	1	0	0	0	1	0	0	0	0	0	1	1	1	0	0	0	1	1	1	1	0	0	0	0	0
0	0	1	0	1	1	1	0	0	1	0	1	0	0	0	0	1	0	0	1	0	0	0	0	0	0	0	0	0	1	0	0	0	0	0	0	0	0	0	0
1	0	0	0	0	1	0	1	0	1	0	1	0	0	1	1	0	0	1	1	0	0	0	1	0	1	0	0	1	0	1	1	0	0	0	0	0	0	0	0
1	0	1	0	1	0	1	1	1	1	0	1	0	0	1	0	0	1	1	1	1	1	0	0	0	1	1	0	1	1	1	1	1	1	0	0	1	0	0	1
1	1	0	0	0	1	1	1	0	0	0	0	1	0	1	0	0	1	0	1	0	1	0	0	0	0	0	0	1	1	1	0	0	0	1	0	0	0	1	0
1	0	1	0	0	1	1	1	0	0	1	1	1	1	0	1	0	1	1	1	1	1	1	1	1	0	1	1	1	1	0	1	1	1	1	1	1	0	0	0
1	0	0	0	0	1	1	1	0	1	0	1	0	0	1	0	0	0	1	1	0	0	0	1	1	1	1	1	1	1	0	0	1	0	1	0	0	0	1	1
1	0	1	1	1	1	1	1	0	1	1	1	1	1	0	1	1	0	1	1	0	1	1	1	0	1	1	1	0	1	0	1	1	0	0	1	0	0	0	0
1	0	1	0	1	1	0	0	0	1	0	1	0	0	0	0	1	0	0	0	0	1	0	0	0	0	1	1	0	0	0	1	1	1	0	0	0	0	0	0
0	0	0	1	1	1	1	1	0	0	0	0	0	1	0	1	0	1	0	1	0	0	0	1	0	1	0	0	0	1	0	0	0	1	0	0	0	0	0	1
0	0	0	0	1	1	1	1	0	0	1	1	0	0	0	0	0	0	0	1	0	1	1	0	0	0	0	0	0	1	0	0	1	1	0	0	0	0	0	0
1	0	0	0	0	0	0	1	0	0	0	0	1	0	0	1	0	0	1	0	0	0	0	1	0	0	0	0	0	0	0	0	0	0	1	0	0	0	1	0
0	0	1	0	1	0	0	1	0	0	0	0	0	0	0	0	0	0	0	0	0	1	0	0	0	0	0	0	1	0	0	0	0	0	0	0	0	0	0	0
1	0	1	0	1	0	1	1	0	1	1	1	0	1	0	0	1	1	1	1	1	0	0	0	1	1	1	1	1	1	1	0	1	0	0	0	0	0	0	1
1	0	0	0	0	0	1	1	0	0	0	1	1	1	1	1	0	0	1	1	0	0	0	1	0	0	0	1	1	1	0	0	0	1	1	0	1	1	0	1
1	0	1	0	1	1	0	1	1	0	0	1	0	0	0	0	0	1	0	1	0	1	0	0	0	0	1	0	1	0	1	0	0	1	0	0	0	0	0	1
0	0	0	0	1	1	0	1	0	0	0	1	0	0	0	0	0	1	0	1	1	0	1	0	0	0	0	0	0	0	1	0	0	0	0	0	0	0	0	0
1	1	1	0	1	1	1	1	0	1	0	1	0	0	1	0	0	0	1	1	0	0	0	0	0	1	1	0	1	1	0	0	1	1	0	0	1	0	0	1
1	1	0	0	1	0	1	0	0	1	1	1	1	1	1	0	1	1	1	1	1	0	0	0	1	1	1	0	1	1	0	1	1	0	1	0	0	1	0	0
1	0	1	0	0	1	0	1	0	1	0	1	1	0	1	0	1	1	1	0	1	1	0	1	0	0	1	0	0	0	1	0	1	0	1	0	1	0	0	0
1	1	0	1	1	0	1	1	0	0	0	0	0	1	0	0	1	1	0	1	0	1	0	0	0	1	1	0	0	1	1	0	0	0	0	0	1	0	0	0
0	0	1	0	1	0	0	1	0	0	1	0	0	0	1	1	0	0	1	1	0	0	0	0	0	0	0	0	1	0	0	0	0	1	0	0	0	0	0	0
0	1	0	0	1	1	0	1	1	1	1	1	1	1	1	0	0	1	1	1	1	1	0	1	1	1	1	0	0	1	1	1	1	1	0	1	1	0	1	1
1	1	0	1	1	1	1	1	1	1	0	1	1	1	0	1	0	1	1	1	0	0	0	0	0	1	1	0	1	1	1	0	1	1	0	0	1	1	0	1
1	1	1	1	1	0	0	1	0	1	1	1	1	0	1	1	1	0	0	1	0	1	0	1	0	0	1	1	0	0	0	1	1	0	0	0	1	0	1	0
1	0	0	0	0	0	0	1	0	0	1	0	0	0	1	0	0	0	1	1	0	0	0	0	0	0	0	0	1	1	1	0	0	0	0	0	0	0	0	0
1	0	1	0	1	1	1	1	0	1	1	1	1	0	0	1	0	0	0	1	1	1	0	1	1	0	1	0	0	1	1	1	1	0	1	0	0	0	1	0
1	0	1	0	1	1	0	1	0	0	1	0	1	1	1	1	0	1	1	1	1	0	1	1	0	1	0	1	1	1	1	0	0	0	1	0	0	1	0	0
0	0	1	0	0	0	0	1	0	0	0	1	0	0	0	0	0	0	1	1	1	1	0	0	0	0	0	0	0	0	0	0	1	0	0	0	0	0	0	0
0	0	1	0	1	1	0	1	0	0	0	1	0	0	0	0	0	0	0	0	0	0	0	0	0	1	0	1	0	0	1	0	0	1	0	0	1	0	0	0
1	0	0	0	0	0	0	0	1	1	0	1	1	1	0	1	0	0	1	0	1	0	0	1	0	0	0	0	0	1	0	0	0	1	0	0	0	0	0	1
0	0	1	0	1	1	1	1	0	0	0	1	0	1	0	0	0	1	0	0	0	0	0	0	0	0	0	0	0	1	0	0	0	0	0	0	0	0	0	0
0	0	1	0	0	0	0	1	0	1	0	1	0	0	0	0	0	1	0	0	0	0	0	1	0	1	0	1	0	0	0	0	0	0	0	0	0	0	0	0
0	0	0	1	1	0	0	1	1	0	0	0	1	1	0	1	0	0	0	1	1	0	0	0	0	1	0	0	0	1	1	0	0	1	0	0	0	1	1	1
1	1	0	0	0	0	0	1	0	0	1	0	0	0	1	1	0	0	1	1	1	0	1	0	0	0	0	0	0	0	1	0	0	0	0	0	1	1	1	1
1	0	0	0	1	0	0	1	1	0	1	1	0	1	0	1	0	1	0	0	1	0	0	0	1	0	1	0	0	1	0	0	0	1	0	0	1	0	0	1
1	0	0	1	1	0	0	1	0	1	1	1	0	0	0	1	1	0	1	0	0	1	1	0	0	1	0	0	0	0	1	0	0	1	0	0	0	0	0	0
1	1	0	1	0	1	1	1	0	1	1	1	1	1	1	0	0	0	1	1	1	0	1	0	0	1	0	1	1	1	1	0	0	1	0	0	1	1	0	1
1	0	1	0	0	1	0	1	0	0	0	1	0	0	0	0	0	0	0	0	1	1	0	0	0	1	0	1	0	0	1	0	1	0	0	0	0	0	0	0
0	1	1	0	0	1	1	1	0	1	1	1	0	1	1	0	0	0	1	1	0	0	0	0	1	0	1	1	1	0	0	0	1	1	0	0	1	1	0	0
1	0	1	1	1	1	1	1	1	1	1	1	1	0	1	1	1	1	1	1	0	1	1	0	1	1	0	0	1	1	1	1	1	0	1	1	1	0	0	1
1	1	1	0	0	1	0	1	0	1	0	0	0	1	0	0	0	0	1	1	1	1	0	1	0	1	0	0	0	1	1	0	0	1	0	0	1	0	0	1
1	1	0	0	0	0	0	1	0	0	0	1	0	1	0	1	1	0	0	1	1	1	0	0	1	1	0	0	0	1	1	1	1	1	1	0	0	1	0	1
1	1	1	0	1	0	1	1	1	1	1	1	1	1	1	1	0	1	1	1	1	1	0	1	1	0	1	0	1	1	1	1	1	1	0	1	0	0	1	1
1	1	1	0	1	1	0	1	1	1	0	1	1	0	0	1	1	1	0	1	0	1	0	0	0	0	1	0	0	1	0	1	1	1	1	0	0	0	0	1
1	0	0	0	0	1	0	0	0	1	0	1	1	0	0	0	0	0	0	0	1	1	1	1	0	0	1	1	0	0	0	0	1	0	1	0	0	0	0	0
1	0	0	0	1	0	0	1	1	0	0	0	0	0	0	1	1	1	0	0	1	1	0	0	0	0	1	0	1	0	1	1	1	0	0	0	1	0	0	1
0	0	0	0	0	0	0	1	0	0	1	1	0	0	1	0	0	0	0	1	1	0	0	0	0	1	0	0	1	0	0	0	0	1	0	0	0	0	0	0
0	0	1	0	1	1	0	1	0	1	0	1	1	1	0	1	0	0	0	1	1	0	0	0	1	1	1	0	0	0	0	0	1	0	0	0	0	0	1	1
0	0	1	0	0	0	0	1	0	0	0	1	0	0	0	0	0	0	0	0	0	0	0	1	0	0	0	0	1	0	1	0	1	0	0	0	1	0	0	0
0	0	0	0	0	0	0	0	0	0	0	0	0	0	0	0	0	0	0	0	0	1	0	0	0	0	0	0	0	0	0	0	0	0	0	0	0	0	0	0
0	0	0	0	1	0	0	1	0	1	0	1	0	0	0	0	0	0	0	0	0	1	0	0	0	1	0	0	0	0	0	1	0	0	1	0	0	0	0	0
1	0	0	0	1	1	1	1	0	1	1	1	0	0	1	1	1	1	0	1	0	0	0	1	1	0	1	1	0	1	0	1	1	1	1	0	1	0	0	1
0	0	0	0	0	0	0	1	0	0	0	1	0	1	0	0	0	1	1	1	0	1	0	0	0	1	0	0	0	0	0	1	0	0	0	0	0	0	0	0
1	0	0	0	1	0	1	1	1	0	1	1	0	0	0	1	1	1	0	0	1	1	1	0	0	0	1	0	0	1	1	1	1	1	1	0	0	1	0	1
1	0	0	0	1	0	0	1	0	1	0	1	1	1	0	1	1	0	0	1	1	1	0	0	1	0	1	0	0	0	0	1	1	1	1	1	0	1	0	0
1	0	0	0	1	0	0	1	0	0	0	0	0	1	0	1	0	1	1	0	0	0	0	0	0	1	0	1	0	0	0	0	0	1	0	0	0	1	0	1
0	0	0	0	0	0	0	1	0	0	0	0	0	0	1	1	0	0	1	0	1	1	0	1	0	0	0	0	1	0	0	0	0	0	0	0	0	0	0	1
1	1	1	0	1	1	0	1	0	1	0	1	0	0	0	0	0	0	0	1	0	0	0	1	1	1	1	0	0	1	0	1	1	0	0	0	0	0	0	1
1	1	1	1	1	0	1	1	1	1	1	1	0	0	0	1	0	0	1	1	1	1	0	0	1	1	1	1	0	1	1	1	1	0	0	0	1	0	1	1
1	0	0	0	0	0	1	1	0	1	1	1	0	0	0	1	0	0	0	1	1	1	0	0	0	1	0	0	0	0	0	0	1	0	1	0	0	0	0	0
0	1	0	0	0	0	0	1	0	0	0	1	0	0	0	0	0	0	1	1	0	0	0	0	0	1	0	1	1	1	1	0	0	1	0	0	0	0	0	1
1	1	1	0	1	0	0	1	0	1	0	0	0	0	0	0	0	0	0	0	1	0	0	0	0	0	1	0	0	0	0	0	1	1	1	0	0	1	0	0
1	0	0	0	1	0	0	1	0	1	0	0	0	1	0	0	0	1	0	1	0	0	1	1	0	1	0	1	0	0	0	0	0	0	1	0	0	0	0	0
1	0	1	1	1	1	0	0	0	1	1	1	0	0	1	0	1	0	0	1	0	0	0	1	1	1	1	0	0	0	0	1	1	0	1	0	0	0	1	0
0	0	0	0	0	0	0	1	0	0	0	0	0	1	0	0	0	0	0	1	0	0	0	1	1	0	0	1	1	0	0	0	0	1	0	0	1	0	0	0
0	0	0	0	0	0	0	1	0	0	0	0	0	0	1	0	0	0	1	1	0	1	0	0	0	0	0	0	1	0	1	0	0	0	0	0	0	0	0	0
0	0	1	0	1	1	1	1	0	0	1	0	0	0	0	0	0	1	0	0	1	1	0	0	0	0	0	0	0	1	1	0	0	1	0	0	0	0	0	1
1	0	0	0	0	0	0	1	0	0	0	1	1	0	0	1	0	1	0	1	0	1	0	0	1	0	0	1	0	1	0	1	1	0	0	1	0	0	0	0
1	0	0	0	0	0	0	1	0	0	1	1	0	0	1	0	0	0	1	1	0	1	0	0	0	1	0	0	1	0	0	0	0	0	0	0	0	0	0	0
0	0	0	0	1	0	0	1	0	1	1	0	0	1	0	0	1	1	0	0	0	0	0	1	0	0	0	0	0	0	0	0	1	0	0	0	0	0	0	0
1	0	0	0	1	1	0	1	0	1	1	0	1	0	1	1	1	1	1	1	1	1	0	0	0	0	1	0	1	0	1	0	1	1	0	0	1	0	0	0
0	0	1	0	1	0	0	1	0	0	1	1	0	0	0	0	0	0	1	0	0	0	0	0	0	0	1	1	1	0	0	0	0	0	0	0	0	0	0	0
1	1	1	0	1	1	1	1	0	1	1	1	1	0	0	0	0	1	0	1	1	0	0	0	0	0	1	1	0	1	1	1	1	1	1	1	0	1	0	0
1	0	1	0	1	1	1	1	1	1	1	1	0	0	0	1	0	0	0	1	1	1	0	0	0	0	0	1	0	0	1	0	0	1	0	0	0	0	0	0
0	1	0	0	0	0	0	1	0	0	0	0	0	0	0	0	0	0	0	1	0	0	0	0	0	0	0	0	0	0	0	0	0	0	0	0	0	0	0	0
0	1	1	0	1	1	0	1	0	0	1	1	1	0	0	0	0	0	0	1	0	0	0	0	0	1	0	0	0	0	1	0	0	1	0	0	1	0	0	0
1	0	1	0	1	0	1	1	0	1	1	1	0	1	1	0	0	1	1	1	1	1	0	0	1	1	1	0	1	1	1	1	1	0	0	0	1	0	0	0
1	0	1	0	1	1	0	1	0	1	1	1	1	0	1	0	0	0	1	1	0	0	0	0	0	0	0	1	1	0	0	0	1	0	1	0	0	0	0	1
0	1	1	0	1	0	0	1	0	0	0	0	0	0	1	0	0	1	0	0	0	0	0	0	0	0	0	1	1	0	1	0	0	1	0	0	1	0	0	1
0	0	1	1	0	0	1	1	0	1	1	0	0	0	0	1	0	0	0	1	1	0	0	0	0	1	0	0	1	1	1	0	0	1	0	0	0	0	0	0
0	0	0	0	0	1	0	1	0	0	0	1	0	1	0	1	0	0	0	0	1	1	0	0	0	0	1	0	1	0	0	0	1	0	0	0	0	0	0	0
1	1	1	0	0	1	1	1	0	1	1	1	0	0	0	1	0	0	0	1	0	0	0	0	1	0	1	0	0	1	0	0	1	1	1	0	0	0	0	0
1	0	0	0	0	0	1	1	0	0	0	1	0	1	0	1	0	0	0	0	0	0	0	1	1	0	0	0	1	1	0	0	0	1	0	0	0	0	0	0
0	0	0	0	0	0	0	1	0	0	0	0	0	0	1	1	0	0	0	1	0	0	0	1	1	1	0	0	0	0	0	1	0	0	0	0	0	1	0	0
1	0	1	0	0	1	1	1	0	0	0	0	1	0	0	1	0	0	0	0	0	1	0	0	1	0	0	0	0	1	1	0	0	0	1	0	0	0	0	0
1	0	0	0	0	0	0	1	0	0	0	0	0	0	0	1	0	0	0	0	0	0	0	0	0	0	0	0	0	0	0	0	0	1	0	0	0	0	0	0
0	0	0	0	1	0	0	1	0	1	0	1	0	0	0	0	0	0	0	0	0	1	0	0	0	0	0	0	0	0	0	0	1	0	0	0	0	0	0	0
1	0	1	0	0	0	1	1	0	1	0	0	1	0	0	0	0	0	0	1	0	1	0	0	0	1	0	0	1	0	1	1	0	0	0	0	0	0	0	0
1	0	0	0	0	0	1	1	1	0	1	0	0	0	0	0	0	0	0	1	0	0	1	0	0	1	0	0	0	1	0	0	0	0	0	0	0	0	0	0
1	0	0	0	0	0	1	1	1	1	1	1	1	0	1	1	1	1	0	1	0	0	0	0	0	1	0	1	1	1	1	0	1	1	0	0	0	1	0	0
0	1	0	0	0	1	1	1	0	1	0	1	1	0	1	0	0	0	0	1	0	1	1	0	1	1	0	0	1	0	0	1	0	0	0	0	0	1	0	0
1	1	1	0	0	1	0	1	0	0	1	0	0	0	0	0	1	1	1	1	0	0	0	0	0	0	0	0	1	0	0	0	0	0	0	0	0	0	0	0
1	0	0	0	0	1	0	1	0	1	0	0	0	1	0	0	0	0	0	1	0	0	0	0	0	0	0	1	0	0	1	0	0	0	0	0	0	0	0	0
1	0	0	0	1	1	1	1	0	1	0	1	1	1	0	0	0	1	0	1	1	0	1	1	0	1	1	0	0	1	1	0	1	1	1	1	0	0	0	1
1	1	0	0	0	1	0	1	0	0	0	1	0	1	0	0	0	1	0	1	1	0	0	1	0	1	1	0	1	1	1	0	0	1	0	0	0	0	0	0
0	0	0	0	0	0	1	1	0	0	0	0	0	0	1	0	0	1	1	1	0	0	0	1	1	0	0	1	1	1	0	0	1	0	0	0	1	1	0	0
1	0	1	0	1	1	0	1	0	0	0	1	1	0	1	0	0	0	0	1	0	0	0	1	0	1	1	0	1	1	0	1	1	0	0	0	0	0	0	0
0	0	1	0	1	0	1	1	1	1	0	0	0	0	1	1	1	1	1	1	0	1	0	0	1	0	1	1	0	1	0	0	0	1	0	0	0	0	0	1
1	0	1	1	1	1	0	1	0	1	1	1	1	1	0	1	0	0	1	1	1	1	0	0	1	1	1	1	0	1	0	0	1	1	0	0	0	0	0	0
0	0	0	0	0	0	0	0	0	0	0	0	0	0	0	0	0	0	0	1	0	1	0	0	0	1	0	0	0	0	0	0	0	0	0	0	0	0	0	0
1	1	1	0	1	1	0	1	0	1	0	1	1	0	1	1	1	0	1	1	0	1	0	0	0	0	1	0	0	0	1	0	0	1	1	0	1	1	0	0
1	0	0	0	0	0	0	1	0	1	0	1	0	0	0	1	0	0	0	0	0	0	0	0	0	0	0	0	0	0	0	0	0	0	1	0	0	0	0	1
0	0	0	0	1	0	1	1	1	1	0	0	0	0	0	1	1	1	0	0	0	0	1	0	0	1	0	1	0	0	0	1	0	0	0	0	0	0	0	0
0	0	0	0	0	0	1	0	0	0	0	0	0	0	0	0	1	0	0	0	0	0	0	0	0	0	0	1	0	1	0	0	0	0	0	0	0	0	0	0
1	0	0	0	1	1	0	1	0	0	0	0	1	0	0	0	1	0	0	1	0	0	0	0	0	1	0	0	1	0	1	0	0	1	1	0	0	0	0	0
0	0	1	0	1	1	0	1	0	0	1	1	1	1	0	0	0	0	1	1	1	1	0	0	0	1	0	0	0	0	1	0	0	1	0	0	1	0	0	1
1	0	0	0	0	0	0	1	0	1	0	1	0	0	0	1	1	0	1	1	0	1	1	0	0	1	1	1	1	0	0	1	1	1	1	0	0	0	0	0
0	0	0	0	0	0	0	1	1	0	0	1	1	1	0	0	0	1	0	0	0	0	0	0	1	0	1	0	0	0	0	0	1	0	0	0	0	0	0	0
1	1	1	0	1	0	0	1	0	1	1	1	1	0	0	1	0	1	0	1	0	1	1	0	0	0	1	0	0	1	1	0	0	1	1	0	1	0	0	0
1	0	0	0	1	0	0	1	0	0	0	1	0	1	1	0	0	1	0	1	0	1	0	0	0	0	0	1	1	0	1	0	0	0	0	0	1	0	0	0
0	0	0	0	0	0	0	1	0	0	0	0	0	0	0	0	0	0	0	0	0	0	0	1	0	1	0	0	0	0	1	1	1	0	0	0	0	0	0	0
1	0	1	0	1	1	1	1	1	1	1	0	0	0	0	1	0	0	0	1	1	1	0	0	0	1	0	0	0	1	0	0	0	1	1	0	0	0	0	1
1	0	1	0	1	1	1	1	0	1	1	1	0	1	0	1	0	1	1	1	0	1	1	0	0	1	1	0	0	1	0	1	1	0	0	0	0	0	0	0
0	0	1	0	0	1	0	1	0	0	1	0	0	0	0	1	0	0	0	0	1	1	0	1	0	0	0	0	0	0	1	0	1	1	0	0	0	0	0	0
0	0	0	1	0	1	0	1	0	0	0	1	0	0	0	1	0	0	0	1	0	0	1	1	0	1	0	1	1	1	0	0	0	0	1	0	0	0	0	0
1	0	0	0	0	0	0	1	0	0	1	0	1	0	1	0	0	0	1	1	1	1	0	0	0	1	0	1	1	0	1	0	0	1	0	0	0	0	0	1
0	0	0	0	1	0	0	1	0	0	0	0	0	0	0	1	0	0	0	0	1	0	0	0	0	0	0	0	1	0	0	0	0	0	0	0	0	0	0	0
0	1	0	0	1	0	0	1	0	1	1	1	0	0	0	0	0	0	0	1	0	0	0	1	0	0	0	0	0	0	0	0	0	0	0	0	0	0	0	0
1	0	1	0	0	0	0	1	0	1	1	1	0	0	0	0	0	0	1	0	0	0	0	0	0	0	1	0	1	0	0	1	1	1	0	1	0	0	0	0
0	0	1	0	0	1	0	1	0	0	1	1	0	0	1	1	0	0	1	1	1	1	0	0	0	0	0	0	1	0	0	0	0	0	0	0	0	0	0	0
1	0	1	0	1	0	1	0	0	1	1	1	0	0	1	1	1	1	1	1	0	1	0	1	1	0	1	1	1	1	1	1	1	0	1	1	1	0	0	0
0	1	0	0	0	0	0	1	0	1	0	1	0	1	1	1	0	0	1	1	1	0	0	1	0	1	1	1	1	0	0	0	1	0	0	0	0	0	0	0
1	1	0	0	1	1	0	0	0	0	1	1	0	0	1	0	0	0	0	1	1	1	0	1	1	0	0	0	1	0	0	0	0	0	0	0	1	0	1	0
0	0	0	0	1	0	0	1	0	1	0	1	0	1	0	0	0	0	0	0	1	1	0	0	0	0	1	0	0	0	0	0	0	0	0	0	0	0	0	0
0	0	0	0	0	0	0	1	0	0	0	0	0	0	1	0	0	0	0	0	0	0	0	1	1	1	0	0	0	1	1	0	0	1	0	0	0	0	0	0
0	0	0	0	1	0	1	1	0	0	0	1	0	1	0	0	0	1	0	1	0	0	0	0	0	0	0	0	1	1	0	0	0	0	0	0	0	0	0	0
0	1	1	0	1	1	0	1	0	1	0	1	1	0	1	1	0	0	1	0	0	0	0	1	0	0	1	0	1	0	0	0	1	0	0	0	0	0	1	0
0	0	1	0	1	0	0	1	0	1	1	0	0	0	1	0	0	0	1	1	1	0	0	0	0	0	0	0	1	0	1	0	0	0	0	0	0	0	0	0
1	0	1	0	0	1	0	1	0	0	0	1	1	1	0	0	0	1	0	1	0	0	0	0	0	1	0	0	0	0	1	0	1	1	0	0	0	0	0	0
1	1	1	0	1	0	1	1	0	0	0	1	1	0	1	0	0	1	1	0	0	0	0	0	1	1	1	1	1	1	0	0	1	1	1	0	0	1	1	1
1	0	0	0	0	0	1	1	0	0	1	0	1	0	0	0	0	0	1	1	0	1	0	0	0	1	0	0	0	1	0	0	0	1	0	0	0	0	0	0
1	1	1	0	1	1	0	1	0	1	1	1	1	0	0	0	1	0	0	1	1	1	0	0	0	0	1	0	0	0	1	0	1	0	0	0	0	0	0	0
1	1	0	1	1	1	1	1	0	1	0	1	1	1	1	0	0	0	1	1	1	0	0	1	0	1	1	1	1	1	0	1	1	0	0	0	0	1	0	0
0	0	0	0	1	0	0	1	0	1	0	1	0	0	1	0	0	0	1	1	0	1	0	1	1	0	1	0	1	0	1	1	1	0	0	0	0	1	1	0
1	0	0	0	0	0	0	0	0	0	0	0	0	0	0	1	0	0	0	0	0	0	0	0	0	0	0	0	0	0	0	0	0	0	1	0	0	0	0	0
0	0	0	0	0	0	0	1	0	0	0	0	0	0	0	0	0	1	0	0	0	0	0	0	0	1	0	0	0	0	1	0	0	1	1	0	0	0	0	0
1	0	0	0	0	1	0	1	0	0	0	0	0	0	0	0	0	0	0	1	0	0	0	1	0	0	0	0	0	0	1	0	0	1	1	0	0	0	0	0
1	0	1	1	0	0	0	1	0	1	0	0	0	0	0	1	0	0	1	1	0	0	0	0	0	1	0	1	1	1	1	0	0	1	0	0	0	0	0	0
1	0	0	0	0	0	0	1	0	0	0	0	0	0	0	0	0	0	1	1	0	1	0	0	0	0	0	1	1	0	0	0	0	0	0	0	0	0	0	0
1	1	0	0	0	0	0	1	0	0	0	0	0	0	0	0	1	0	0	1	1	1	0	0	0	0	0	0	0	0	0	0	0	0	0	0	0	0	0	0
1	0	0	0	1	0	0	1	0	0	0	1	0	0	0	1	0	0	0	1	0	1	0	0	0	1	0	1	1	0	0	0	0	1	0	0	0	0	0	0
1	0	1	0	1	0	0	1	0	0	0	0	1	0	0	0	0	0	1	0	1	0	0	0	0	1	0	1	0	0	0	0	0	0	0	0	1	0	0	0
0	0	0	0	1	0	0	1	0	0	0	0	0	1	0	0	0	0	1	0	0	0	0	0	0	1	0	0	0	0	0	0	0	1	0	0	0	0	0	0
1	1	1	0	0	1	1	1	0	0	1	1	0	0	0	1	0	0	1	1	0	0	0	0	0	0	0	0	1	1	1	0	0	0	0	0	0	0	0	0
1	0	1	0	0	1	0	1	0	1	1	0	0	0	0	0	0	0	0	1	1	0	0	0	0	0	0	0	0	0	0	0	0	0	0	0	0	0	0	0
0	0	0	0	0	1	0	1	0	0	0	0	0	0	0	0	0	0	0	1	1	0	0	0	1	0	0	0	0	0	1	0	0	1	0	0	0	0	0	1
1	1	0	1	0	0	1	0	0	0	0	1	0	1	0	0	1	0	0	0	1	0	1	0	0	1	0	1	1	1	0	0	0	0	0	0	0	1	0	0
0	0	0	0	0	0	0	1	0	0	0	1	0	0	0	0	0	1	0	1	0	0	0	0	0	0	0	0	0	0	1	0	0	1	0	0	0	1	0	0
1	0	1	0	0	0	0	1	0	0	0	0	0	0	0	0	0	0	1	0	0	1	0	0	0	0	0	0	1	0	1	0	0	1	0	0	0	0	0	0
1	0	1	0	1	1	0	1	0	1	1	1	1	1	0	0	1	1	0	1	0	1	0	1	1	1	1	0	1	1	1	1	1	0	1	0	0	1	0	1
0	0	0	0	0	0	0	1	0	1	0	1	0	0	1	0	1	0	0	0	0	1	1	0	1	1	0	0	1	0	0	0	0	1	0	0	0	0	0	0
0	0	1	1	0	0	0	1	0	1	1	1	0	1	0	0	0	0	0	0	1	1	0	0	1	0	0	0	0	0	0	0	0	0	0	0	0	0	0	0
0	0	0	0	0	0	0	1	0	0	0	0	0	0	0	0	0	0	0	0	1	1	0	0	0	0	0	0	1	0	0	0	0	0	0	0	0	0	0	0
0	0	0	0	0	0	0	1	0	0	0	0	0	0	0	0	0	0	0	1	0	1	0	0	0	0	0	0	0	0	0	0	0	0	0	0	0	0	0	0
1	0	1	0	0	1	1	1	0	1	1	1	0	0	1	0	0	1	0	1	0	1	0	0	0	0	0	1	1	1	0	0	1	0	0	0	0	0	0	1
0	1	1	1	1	0	1	1	1	1	0	1	1	1	1	0	0	0	1	1	0	0	0	1	0	1	1	1	1	1	0	1	1	0	0	0	0	1	1	1
0	0	0	0	0	0	0	1	0	0	0	0	0	0	0	1	0	0	1	0	0	1	0	0	0	0	0	0	1	0	0	1	0	1	0	0	0	0	0	0
1	0	1	0	1	1	1	1	0	1	0	1	1	1	0	1	0	0	0	1	0	0	0	0	0	0	0	0	1	1	1	0	0	1	0	0	0	0	0	0
0	0	1	0	0	0	0	1	0	0	0	0	0	0	0	1	0	1	0	1	0	1	0	0	0	1	0	1	1	0	0	0	0	1	0	0	0	0	0	0
0	0	0	0	0	1	0	1	0	0	1	1	0	0	0	0	0	0	0	1	0	0	0	1	0	1	0	1	1	0	0	0	0	1	1	0	0	0	0	0
0	0	1	0	1	1	0	1	0	0	0	1	0	0	0	1	0	1	0	0	1	0	0	0	0	0	0	0	1	0	0	0	0	1	0	0	0	0	0	0
1	0	1	0	1	1	0	1	0	1	1	1	1	0	0	1	1	0	0	1	1	1	0	0	0	0	1	0	0	1	0	1	1	0	1	0	0	0	0	0
0	0	0	0	1	0	0	1	0	0	0	0	0	0	0	0	1	0	1	1	0	0	0	0	0	1	0	0	1	0	0	0	0	1	0	0	0	0	0	0
1	0	1	0	0	1	0	1	0	1	0	0	0	0	1	1	0	0	0	1	0	0	0	0	0	1	0	1	1	0	0	0	0	1	0	0	1	0	0	0
1	0	1	1	1	0	0	1	0	1	0	1	1	0	0	1	0	1	0	1	1	0	0	0	1	1	0	0	0	0	0	0	0	1	0	0	0	0	0	0
0	1	0	0	0	1	0	0	1	0	0	0	1	0	0	0	0	0	0	1	0	0	0	1	0	0	0	0	0	0	1	0	0	1	0	0	0	0	0	1
0	1	0	0	0	0	0	1	0	0	0	0	0	0	0	0	0	0	0	0	0	0	0	0	0	1	0	0	0	0	0	0	0	1	0	0	0	0	0	0
1	0	0	0	1	0	0	1	0	0	0	1	0	0	0	1	0	0	1	1	0	0	0	0	0	0	0	0	0	0	0	0	0	1	0	0	0	0	0	1
1	0	0	0	0	0	0	1	0	0	1	0	0	0	0	1	0	0	1	0	1	1	1	0	0	0	0	1	1	0	0	0	0	1	0	0	1	0	0	0
1	0	0	0	0	1	0	0	0	0	0	0	0	0	0	0	0	0	0	0	0	1	0	0	0	0	0	0	0	0	0	0	0	0	0	0	0	0	0	0
0	1	0	0	0	1	0	1	0	0	0	1	0	1	0	0	0	1	0	0	1	0	0	1	0	0	0	0	0	0	0	0	0	1	0	1	0	0	0	0
0	0	0	0	0	0	0	1	0	0	0	0	0	1	0	0	0	0	0	0	1	1	0	0	0	0	0	0	0	0	1	0	0	1	0	0	0	0	0	0
1	0	0	0	0	0	0	1	0	0	1	0	0	1	0	0	0	0	1	0	1	1	0	0	0	0	0	1	1	0	0	0	0	1	0	0	0	0	0	0
1	1	1	0	0	1	1	1	0	0	1	0	0	0	1	0	0	0	1	1	1	1	0	0	0	1	0	0	1	1	0	0	0	1	1	0	0	0	0	0
1	0	0	0	0	0	0	0	0	0	0	1	0	0	0	0	0	0	0	0	1	1	0	0	0	0	0	0	0	0	0	0	0	1	0	0	0	0	0	0
1	0	1	0	0	0	0	1	0	0	0	1	0	0	0	1	0	0	1	0	0	1	0	0	0	1	0	0	1	0	1	0	0	0	1	0	0	0	0	0
1	0	0	0	0	0	0	1	0	1	0	1	1	0	1	1	0	0	0	1	1	1	0	1	1	0	1	0	0	0	1	1	1	0	1	0	0	0	0	0
1	0	1	0	1	1	1	1	0	1	0	1	1	0	0	1	1	1	1	1	0	0	0	0	0	1	1	0	1	1	0	0	1	0	0	1	0	0	0	0
0	0	1	0	0	1	1	1	1	0	0	1	1	1	1	0	0	0	1	1	0	0	1	0	1	1	0	0	1	1	0	0	0	1	0	0	0	0	0	1
1	0	1	0	0	0	0	1	0	1	1	1	0	0	0	0	0	1	0	1	1	1	0	0	0	1	0	0	0	0	1	0	1	0	0	0	0	0	0	0
1	1	1	0	0	0	0	1	0	0	1	0	0	1	1	0	0	0	0	0	0	1	0	0	0	1	0	0	0	0	1	0	0	0	0	0	0	0	0	0
0	0	0	0	0	0	0	1	0	0	1	0	0	1	0	0	0	0	0	1	0	0	0	0	0	0	0	0	0	0	1	1	0	0	0	0	0	0	0	0
1	0	0	1	0	0	1	1	0	1	1	1	0	0	1	0	0	0	1	1	1	0	0	0	0	1	0	1	1	1	0	0	0	1	0	0	0	0	0	1
0	0	0	0	0	0	0	1	0	0	0	0	0	0	0	0	0	0	0	1	0	1	0	0	0	1	0	0	0	0	0	0	0	0	0	0	0	0	0	0
1	0	1	0	0	0	0	0	0	1	1	0	0	0	0	0	0	0	0	1	1	1	1	0	0	1	0	0	0	0	0	0	0	0	0	0	0	0	0	0
0	0	0	0	0	1	0	1	0	0	0	0	0	0	1	0	0	0	1	1	0	1	0	0	0	0	0	0	1	0	1	0	0	1	0	0	0	0	0	0
1	1	1	0	1	1	0	1	0	1	1	0	0	0	1	0	1	0	1	1	1	0	0	0	0	1	0	1	1	1	0	0	0	0	0	0	0	1	0	0
1	0	1	0	0	0	0	1	0	0	0	0	0	0	0	0	0	0	0	0	1	0	1	0	0	1	0	0	0	1	0	0	0	1	0	0	1	0	0	1
0	1	1	0	0	1	1	1	0	0	1	0	0	0	0	0	1	0	1	1	1	0	0	0	0	1	0	0	1	1	0	0	0	1	0	0	0	0	0	0
1	0	0	0	1	1	1	1	0	1	1	1	0	0	0	1	0	1	0	1	1	1	0	0	1	0	1	0	0	1	1	0	1	0	0	0	0	0	0	0
0	0	0	0	0	1	0	1	0	0	0	1	0	1	0	1	0	0	0	1	1	1	0	0	0	0	0	0	0	0	0	1	0	0	0	0	0	0	0	0
0	1	1	0	0	0	0	1	0	0	1	1	0	0	0	0	1	0	1	0	1	0	0	0	0	0	0	0	1	1	0	0	0	1	0	0	0	0	0	0
1	1	0	0	1	1	0	1	0	0	0	0	0	0	0	0	0	0	0	0	1	1	0	0	0	0	0	0	0	0	1	0	0	1	0	0	0	0	0	0
1	0	0	0	0	1	0	1	0	0	1	0	0	0	0	0	0	0	0	0	1	1	0	0	0	0	0	0	0	0	1	0	0	1	0	0	0	0	0	0
0	0	1	0	0	0	1	1	0	0	1	0	0	1	0	0	0	0	0	0	0	1	0	0	0	1	0	0	1	0	1	0	0	0	0	0	1	0	0	0
1	0	0	0	1	0	0	0	0	0	0	0	0	0	0	0	0	0	0	1	1	1	0	1	0	1	0	0	0	0	0	0	0	1	0	0	0	0	0	0
1	0	0	0	0	0	0	1	0	0	0	0	0	0	0	0	0	0	0	1	0	0	0	0	0	1	0	0	0	0	0	0	0	0	0	0	0	0	0	0
1	1	1	0	1	1	0	1	0	1	0	1	1	1	0	0	0	0	1	1	1	1	0	0	0	0	0	0	0	1	0	0	0	0	0	0	0	0	0	0
1	0	0	0	0	1	0	1	0	0	0	0	0	0	0	0	0	0	0	0	0	0	0	0	0	1	0	0	0	0	0	0	0	1	1	0	0	0	0	0
0	0	0	0	0	0	0	1	0	0	0	1	0	1	0	0	0	0	0	0	0	0	0	0	0	1	0	0	1	0	0	0	0	0	0	0	0	0	0	0
1	0	0	0	1	1	1	1	0	1	0	1	1	0	1	0	0	1	1	1	0	1	0	0	1	0	1	1	1	1	0	1	1	0	0	0	0	1	0	0
1	0	0	0	0	0	0	1	0	1	1	1	0	0	0	1	0	0	1	0	1	0	0	0	0	0	1	0	1	1	0	1	1	0	0	0	0	0	0	0
1	0	0	0	0	1	0	1	1	0	0	1	0	0	1	1	0	0	0	1	0	0	0	0	0	0	0	0	1	1	1	0	0	0	0	0	0	0	0	0
1	0	0	0	0	1	1	1	0	1	1	1	1	1	1	1	1	0	1	1	1	1	0	0	0	1	1	0	1	0	0	0	0	1	1	0	0	0	0	0
1	0	0	0	0	1	1	1	0	0	0	0	1	0	0	0	0	0	0	1	0	1	1	0	0	1	0	1	1	1	0	0	0	0	0	0	0	0	0	0
0	1	0	0	0	0	0	1	0	1	0	0	0	0	0	1	0	0	0	1	1	1	1	0	0	0	0	0	0	0	1	1	0	0	1	0	0	0	0	0
0	1	0	0	0	0	0	1	0	1	0	1	0	0	1	0	0	0	1	0	0	0	0	0	0	1	0	0	1	0	0	0	0	1	0	0	0	0	0	0
1	0	1	0	0	0	0	1	1	0	0	1	0	0	1	1	0	0	1	0	1	1	1	1	0	0	0	1	1	0	1	0	0	0	0	0	1	1	0	1
1	0	0	0	0	0	0	1	0	1	0	1	0	1	0	1	0	0	0	0	1	0	0	0	0	0	0	0	0	0	0	1	1	0	0	0	0	0	0	1
1	1	0	0	0	0	0	1	0	0	0	0	0	0	0	0	0	0	0	0	1	0	0	0	0	1	0	1	1	0	0	0	0	0	0	0	0	0	0	0
0	0	0	0	0	0	0	1	0	1	0	0	0	0	0	0	0	0	0	0	0	1	0	1	0	1	0	0	0	0	0	0	0	1	0	0	0	0	0	0
0	0	0	0	0	0	0	1	0	1	0	0	0	0	0	1	0	0	0	1	1	1	0	0	0	0	0	1	1	0	1	0	0	0	0	0	0	0	0	0
0	0	0	0	0	0	0	1	0	0	0	0	0	0	0	0	0	0	1	1	0	1	0	0	0	1	0	0	0	0	0	0	0	0	0	0	0	0	0	0
0	0	0	0	1	0	1	1	0	0	0	0	0	0	0	0	0	1	0	0	0	0	0	0	1	0	0	1	1	1	0	0	0	0	0	0	1	1	0	0
0	0	0	0	0	1	0	1	0	0	0	0	0	0	0	1	1	0	0	1	1	1	0	0	0	0	0	0	0	0	1	0	1	0	0	0	0	0	0	0
1	0	0	0	1	0	0	0	0	0	0	0	0	1	0	0	0	0	0	1	0	0	0	0	0	0	0	0	1	0	0	0	0	1	0	0	0	0	0	0
0	0	1	0	1	1	1	1	0	0	1	0	0	0	0	0	0	1	0	0	0	0	1	0	0	0	0	1	0	1	1	0	0	0	0	0	0	0	0	0
1	0	1	0	0	0	0	1	0	0	0	0	1	0	0	1	0	1	1	1	0	1	0	1	1	0	0	0	1	0	0	0	0	0	1	0	0	1	0	0
1	0	0	0	0	0	0	1	0	0	0	0	0	0	0	0	1	0	1	0	1	1	1	0	0	0	1	0	0	0	0	0	1	0	0	0	1	0	0	0
1	0	0	0	0	1	1	1	0	1	1	1	1	0	1	0	0	1	1	1	1	1	0	0	0	1	1	1	1	1	0	1	1	1	1	1	1	1	0	0
0	0	0	0	1	0	1	1	0	0	0	1	0	0	0	0	0	0	0	0	0	0	0	0	0	0	0	0	1	1	0	0	0	0	0	0	0	0	0	1
1	1	0	0	0	1	0	1	0	1	1	0	0	0	0	1	0	0	0	1	1	1	0	0	0	0	0	1	1	1	0	0	0	0	1	1	0	0	0	0
0	0	0	0	0	0	0	1	1	1	1	0	0	0	1	1	0	1	1	0	1	1	0	0	1	0	1	0	1	0	1	1	1	0	0	1	0	0	0	1
1	0	1	0	0	0	1	1	0	0	1	1	0	0	1	1	0	0	0	1	1	1	0	0	0	1	1	1	0	1	1	0	1	0	0	0	0	0	0	0
0	1	0	0	1	0	0	1	0	0	0	0	0	1	0	0	1	0	1	0	0	1	0	0	1	0	0	0	1	0	0	0	0	1	0	0	0	0	0	0
0	0	0	0	1	0	1	1	0	1	0	1	1	1	1	0	1	1	1	1	0	0	0	0	1	1	1	1	1	1	1	0	1	0	0	0	0	0	0	0
1	0	0	0	0	1	0	1	0	0	1	1	0	0	0	0	0	0	0	0	1	1	0	0	0	0	0	0	0	0	1	0	0	0	0	0	0	0	0	0
1	0	1	0	1	1	1	0	0	0	1	1	1	0	0	1	0	0	0	1	0	0	0	0	0	1	1	0	1	1	0	0	1	0	1	0	1	0	0	1
1	0	0	0	0	0	0	1	0	0	0	0	0	0	0	0	0	0	0	0	1	1	0	0	0	0	0	0	0	0	1	0	0	0	0	0	0	0	0	0
0	0	1	0	1	0	1	1	0	1	0	1	0	0	0	0	0	1	0	1	1	1	0	0	0	0	0	0	0	0	1	0	1	0	0	0	0	1	0	0
1	0	1	0	1	1	0	1	0	1	1	1	0	0	0	1	1	1	0	1	1	1	0	0	0	0	1	0	0	1	0	0	1	0	0	0	0	0	0	0
1	0	0	0	0	0	0	1	0	0	0	0	0	0	0	1	0	0	1	1	1	0	0	0	0	0	0	0	1	0	1	0	1	0	0	0	0	1	0	0
0	0	0	0	0	0	0	1	0	0	0	0	0	0	0	0	0	0	0	0	0	0	0	0	0	0	0	0	0	0	0	0	0	0	0	0	0	0	0	0
0	0	0	0	0	0	0	1	0	0	0	1	0	0	1	0	0	0	1	0	1	1	0	0	0	0	0	0	0	0	0	0	0	0	0	0	0	0	0	0
1	0	1	0	0	0	0	1	0	0	0	1	0	1	1	0	0	0	0	1	0	1	0	0	0	0	0	0	0	0	1	1	0	0	1	0	0	0	0	0
1	1	1	0	0	0	0	1	0	0	0	1	0	0	0	0	0	0	0	1	0	0	0	0	1	0	0	1	1	0	0	0	0	0	1	0	0	1	0	0
1	0	1	0	1	0	0	1	0	0	1	1	0	1	0	1	0	1	1	0	1	0	0	0	0	1	1	0	1	1	1	0	0	0	1	0	1	0	0	0
0	0	0	0	0	0	0	0	0	0	0	1	0	0	0	0	0	0	0	0	0	0	0	0	0	0	0	0	0	0	0	0	0	0	0	0	0	0	0	0
1	1	1	0	0	1	0	1	0	1	1	0	0	0	0	0	0	0	0	1	0	1	0	0	1	0	0	1	1	0	1	0	0	0	1	0	1	0	0	0
1	0	0	0	0	0	0	0	0	0	0	1	1	0	0	1	0	0	0	1	1	1	0	0	0	1	0	1	0	1	0	0	1	0	1	0	0	1	0	0
1	0	1	0	0	0	0	1	0	1	0	1	1	1	0	0	1	1	0	1	1	0	0	1	1	0	0	0	0	0	0	1	1	0	0	0	0	0	0	0
0	0	0	0	0	0	0	1	0	1	0	1	1	0	0	0	1	0	0	1	0	0	0	0	0	0	0	0	1	0	1	0	0	1	0	0	0	0	0	0
0	0	0	0	0	0	0	1	0	0	0	0	0	0	0	0	0	0	0	0	1	1	0	0	0	0	0	0	0	0	1	0	0	1	0	0	0	0	0	0
1	1	0	0	0	0	1	1	0	0	1	0	0	0	1	0	1	0	1	1	1	0	0	0	0	1	0	1	1	1	1	0	0	0	0	0	1	0	0	0
0	0	0	0	1	0	0	1	0	1	1	0	0	0	1	0	0	0	1	1	1	0	0	0	0	1	0	0	1	0	0	0	1	0	0	0	0	0	0	0
0	0	0	0	0	0	0	1	0	1	1	1	0	0	0	0	1	0	0	0	1	0	0	0	0	0	1	0	0	0	0	0	0	1	0	0	0	0	0	0
0	0	0	0	0	0	0	1	0	0	0	1	0	1	0	1	1	0	1	1	0	0	0	0	0	0	0	1	1	0	0	0	0	0	0	0	1	0	0	0
1	0	0	0	1	0	0	1	1	1	0	0	0	0	1	0	0	0	1	1	0	0	1	0	0	0	0	1	1	0	0	1	0	1	1	0	1	0	0	1
1	0	0	0	1	1	1	1	1	1	1	0	1	0	1	1	0	1	1	1	0	1	0	0	0	1	0	1	1	1	1	0	0	1	1	0	1	1	0	1
1	0	1	0	0	0	0	1	0	0	1	1	0	1	0	0	0	0	0	0	1	0	0	0	0	0	0	0	0	0	1	0	0	0	0	0	0	0	0	0
0	1	0	0	0	1	0	1	0	0	0	0	0	0	0	1	1	0	0	0	0	1	0	0	0	1	0	1	0	0	0	0	0	1	1	0	0	0	0	0
1	0	0	0	0	0	0	1	0	0	0	0	0	0	0	0	0	0	0	0	0	0	0	0	0	0	0	1	1	0	0	0	0	0	0	0	0	0	0	0
1	1	1	0	0	0	0	1	0	0	0	0	0	0	0	1	0	0	0	1	1	1	0	0	0	0	0	0	0	0	0	0	0	0	0	0	0	0	0	0
1	0	1	0	1	1	0	1	0	1	0	1	1	1	0	0	0	0	0	1	0	0	0	1	1	1	1	0	1	1	0	0	0	1	1	0	0	0	0	1
0	0	0	0	0	0	0	1	0	0	0	0	0	0	0	1	0	0	0	1	0	1	0	0	0	1	0	0	1	0	0	0	0	0	0	0	1	1	0	0
0	0	1	0	1	0	0	1	0	0	0	0	0	1	0	1	0	1	0	0	0	0	0	1	1	0	0	0	0	0	0	0	0	1	0	0	0	0	1	1
0	0	0	0	0	0	0	1	0	0	0	0	0	0	0	0	0	0	1	0	0	0	0	0	0	1	0	0	1	0	0	0	0	0	0	0	0	0	0	0
1	0	1	0	1	1	1	0	0	1	1	1	1	1	1	1	0	1	1	1	0	0	1	0	0	0	1	0	0	1	1	1	1	0	1	0	0	1	0	1
1	0	0	0	0	0	0	1	0	0	0	1	0	0	0	1	0	0	0	0	0	0	0	1	0	1	0	0	0	0	1	0	0	1	0	0	0	0	1	0
1	1	1	0	1	1	1	1	1	1	1	1	1	1	1	1	0	0	0	1	0	1	0	0	1	1	0	1	0	1	1	0	0	1	1	1	1	1	1	1
1	1	0	0	1	0	1	0	0	1	0	1	1	1	0	1	0	0	1	1	0	1	0	0	0	1	0	0	1	0	0	0	0	1	0	0	0	1	0	0
0	0	0	0	0	0	0	1	0	0	0	0	1	0	0	0	0	0	0	0	1	1	0	1	1	1	0	0	0	0	0	0	0	0	1	0	0	0	0	0
0	0	0	0	0	0	0	1	0	0	0	1	0	0	0	1	1	0	0	1	1	1	0	0	0	0	0	1	1	0	0	0	0	0	0	0	0	0	0	0
0	0	0	0	0	1	0	1	0	0	0	0	0	0	1	0	0	0	1	1	0	1	0	0	0	0	0	0	0	0	0	0	0	0	0	0	0	0	0	0
1	1	1	0	1	1	1	1	1	1	0	1	0	0	0	1	1	1	1	1	1	1	1	0	0	1	1	0	1	0	1	0	1	0	0	1	0	0	0	1
0	0	0	0	1	0	0	1	0	0	0	0	0	1	0	1	0	1	0	0	1	1	0	0	0	0	0	0	0	0	0	0	0	0	1	0	0	0	0	0
1	0	0	0	1	1	1	1	0	1	1	1	1	0	1	0	1	0	1	1	1	1	0	0	0	1	1	0	0	1	0	0	1	0	0	0	0	1	0	0
1	1	0	0	0	0	0	1	0	0	0	1	0	1	0	0	0	0	1	1	1	1	1	0	1	0	0	0	0	0	0	0	0	0	1	0	0	0	0	0
0	0	0	0	0	0	1	1	1	0	0	1	0	1	1	1	1	1	0	0	1	0	1	1	1	0	1	1	1	1	0	1	1	0	0	0	1	1	1	1
1	1	1	0	0	1	0	1	0	0	0	1	0	1	1	1	0	0	1	1	0	1	0	0	0	1	1	1	1	0	0	0	0	0	0	0	0	0	0	1
1	0	0	0	0	0	0	1	0	1	1	1	1	0	0	0	1	0	0	1	0	1	0	0	0	0	0	1	1	0	0	0	1	0	0	0	0	1	0	0
1	0	0	0	0	0	0	1	0	1	1	0	0	0	1	0	1	0	1	1	0	0	0	0	0	1	0	0	1	0	0	0	1	0	0	0	0	0	0	0
1	0	1	0	1	1	1	1	0	1	1	1	0	0	0	1	0	0	0	0	1	1	0	0	0	0	1	1	0	1	0	0	1	1	0	0	0	0	0	0
1	0	0	0	0	0	0	1	0	1	0	1	0	0	1	0	0	0	1	1	0	0	0	1	0	1	0	0	1	0	0	0	0	0	0	0	1	0	0	0
0	0	0	0	1	0	0	1	0	0	0	0	0	0	0	0	0	0	0	0	0	1	0	1	0	0	0	0	0	0	0	0	0	0	0	0	0	0	0	0
1	0	1	0	1	1	0	1	0	0	1	1	1	0	0	1	0	0	0	0	0	0	0	0	0	0	0	0	0	0	1	0	0	0	1	0	1	0	0	1
1	0	0	0	1	1	0	0	0	1	0	0	1	1	0	1	0	0	0	1	1	1	0	0	0	1	0	1	1	0	0	0	0	1	0	0	0	0	0	0
1	0	1	0	0	0	0	1	0	1	1	1	0	0	0	0	0	1	1	1	1	1	1	0	0	1	0	0	1	1	1	0	0	1	1	0	0	0	0	0
1	1	1	1	1	1	1	1	1	1	1	1	1	1	1	1	0	1	1	1	0	1	1	0	1	1	1	1	1	1	1	1	1	1	1	1	1	1	1	1
0	0	0	0	0	0	0	0	0	0	0	0	0	0	0	0	0	0	0	1	0	1	1	0	0	1	0	0	0	0	0	0	0	1	0	0	0	0	0	0
0	0	1	0	0	0	0	1	0	0	0	1	0	0	0	1	0	1	0	0	0	1	0	0	1	0	0	0	0	0	1	0	0	0	0	0	0	0	0	0
1	0	0	0	0	0	0	1	0	1	0	1	0	0	0	0	0	0	0	1	0	1	0	1	1	1	1	0	1	0	0	0	1	0	0	0	0	0	0	0
1	0	0	0	0	0	0	1	0	1	1	1	0	0	1	1	0	1	0	1	0	1	0	0	0	0	0	1	1	0	1	1	1	0	0	1	0	0	0	0
0	1	0	0	1	1	0	1	0	1	0	1	1	1	0	0	0	0	1	1	1	1	0	1	0	0	0	0	1	0	1	0	1	0	1	0	0	0	1	1
1	0	1	0	0	0	1	1	0	1	1	1	0	0	0	0	1	0	0	1	0	1	0	0	0	1	0	1	1	1	0	0	1	1	0	0	0	0	0	1
0	0	0	0	1	0	0	1	0	1	0	0	0	1	0	0	0	0	1	1	0	0	0	0	0	0	0	0	1	0	1	0	0	0	0	0	0	0	0	0
0	0	1	0	1	1	1	1	0	1	1	1	0	0	1	1	0	0	1	1	0	1	0	0	0	0	1	1	1	1	0	1	1	0	0	1	1	0	0	0
1	0	0	0	1	1	0	1	0	1	0	0	0	0	0	0	0	0	0	0	1	0	0	1	0	1	1	0	0	1	1	0	0	1	1	0	0	0	0	0
1	0	0	0	0	1	0	1	1	0	0	0	0	0	1	1	0	1	0	1	0	0	0	0	1	0	0	1	1	0	0	0	1	1	0	0	0	1	0	0
1	1	1	0	0	0	0	1	0	0	1	0	0	1	0	1	0	0	0	0	0	1	0	0	0	0	0	0	0	0	0	0	0	0	0	0	0	0	0	0
0	0	0	0	0	1	0	1	0	0	1	1	0	0	1	0	0	0	1	1	1	0	0	0	0	0	0	1	1	0	0	0	0	0	0	0	0	0	0	0
1	0	1	0	0	0	0	1	0	1	1	1	0	0	1	0	0	1	1	0	0	1	1	0	0	0	0	0	1	1	0	1	1	1	0	0	0	0	0	0
1	0	0	0	1	0	0	1	0	1	1	1	1	0	1	0	1	0	1	1	1	0	0	0	0	0	1	0	0	1	0	0	1	0	1	0	0	0	0	0
0	1	0	0	1	0	0	1	0	0	0	0	0	0	0	0	0	0	1	0	1	0	0	0	0	1	0	0	1	0	1	0	0	1	0	0	0	0	0	1
0	1	1	0	0	0	0	1	0	1	1	1	0	0	0	0	0	0	0	0	0	1	0	0	0	0	0	0	0	0	0	1	1	0	0	0	0	0	0	0
1	1	1	0	0	1	1	1	1	0	0	1	1	0	0	1	0	1	1	1	1	1	0	0	1	0	0	0	1	1	1	1	0	1	0	0	1	0	1	1
1	0	0	0	1	0	0	1	0	1	0	1	1	0	1	0	0	0	1	1	0	0	0	0	0	1	0	0	1	1	1	0	1	1	0	0	0	0	0	0
1	0	1	0	0	0	1	1	0	1	1	1	0	0	1	0	1	0	1	1	1	1	1	0	0	1	0	0	1	1	1	0	1	1	1	1	0	0	0	1
1	1	0	1	1	1	1	1	1	1	1	1	1	0	0	1	1	1	1	1	1	0	1	0	0	1	1	1	1	1	0	1	1	1	1	1	0	1	0	1
0	0	0	0	0	0	0	0	0	0	0	0	0	0	0	0	0	0	0	0	0	1	0	0	0	0	0	0	1	0	0	1	0	0	0	0	0	0	0	0
0	0	0	0	1	0	0	1	1	1	0	0	0	0	1	0	0	1	1	0	1	1	0	0	0	1	0	0	1	1	1	0	0	1	1	0	0	1	0	1
0	0	0	1	1	0	0	1	0	1	0	0	0	0	0	0	1	0	1	0	0	1	0	0	0	1	0	0	1	0	0	0	0	0	0	0	0	0	0	1
0	0	1	1	0	1	1	1	0	0	0	0	0	0	0	1	0	0	0	1	0	0	0	0	0	1	0	0	0	1	0	0	0	0	1	0	1	0	0	0
1	0	0	0	1	1	1	1	0	1	0	1	0	0	0	1	0	1	1	1	0	0	0	0	0	1	1	0	1	1	0	0	1	0	0	0	1	0	0	1
1	0	0	0	1	0	0	1	0	1	0	1	1	0	1	0	0	0	1	1	0	1	0	0	0	1	0	0	1	1	1	0	1	1	0	0	0	0	0	0
0	0	1	0	0	0	0	1	0	1	0	1	0	0	0	0	0	0	0	0	1	1	0	0	1	0	1	0	0	0	0	0	1	0	0	0	1	0	0	0
1	0	0	0	0	0	0	1	0	0	0	0	0	0	0	1	0	0	0	0	1	1	0	0	0	0	0	0	1	0	1	0	0	0	1	0	0	0	0	0
1	0	1	0	0	0	0	1	0	1	0	1	1	0	0	0	1	1	0	0	0	0	0	0	0	1	1	1	0	0	1	0	1	0	0	0	0	0	0	0
1	1	1	0	1	1	1	1	0	1	1	1	1	1	1	1	0	1	0	1	0	0	0	0	0	1	1	0	1	1	0	0	1	0	0	0	0	0	0	0
1	0	0	0	1	1	0	1	0	1	0	1	1	1	0	1	0	0	0	0	0	0	0	1	1	0	1	0	0	0	0	0	1	0	1	1	1	0	0	0
1	0	1	0	0	0	0	1	1	0	0	1	0	1	1	0	0	1	1	1	0	1	0	0	0	1	0	0	0	0	0	0	0	1	1	0	0	1	1	1
1	0	0	0	0	1	0	1	0	0	1	0	1	0	0	1	0	0	1	1	1	1	0	0	0	1	0	1	1	0	1	0	0	1	1	0	1	1	0	1
1	0	1	0	1	0	0	1	1	1	1	1	1	0	1	0	0	0	1	1	1	0	0	0	1	0	1	0	1	0	0	1	1	1	1	0	0	0	0	1
1	0	1	0	0	1	1	1	1	1	1	1	1	0	1	1	0	1	1	1	0	0	0	0	1	1	1	1	1	0	1	0	1	1	0	0	0	1	0	1
0	0	1	0	0	0	0	1	0	0	1	0	0	0	1	0	0	0	1	1	0	1	0	0	0	1	0	0	0	0	1	0	0	0	1	0	0	0	0	0
1	0	0	0	0	1	1	1	1	1	1	1	1	0	0	1	1	0	0	1	0	1	1	0	0	0	0	1	1	1	0	1	0	0	1	0	0	0	0	0
0	0	1	0	0	0	0	1	0	0	0	0	0	0	0	0	0	0	0	0	0	0	0	0	0	0	0	0	1	0	0	0	0	1	0	0	0	0	0	1
0	0	0	0	1	1	1	1	0	1	0	1	0	0	0	0	0	1	1	1	0	1	1	0	0	0	1	1	1	1	1	1	1	0	1	1	0	0	0	0
1	0	1	0	1	0	0	1	0	1	1	1	1	0	0	0	0	0	0	1	0	1	0	1	0	1	1	0	0	0	1	0	1	1	1	1	0	0	0	1
1	0	0	0	0	0	0	1	0	1	0	1	0	0	1	0	0	0	1	1	1	1	0	0	0	1	0	0	1	0	0	0	0	0	1	0	0	0	0	0
0	0	0	0	0	0	0	1	0	0	0	1	1	0	0	0	0	0	0	0	1	1	0	0	0	0	0	0	0	0	1	1	0	1	0	0	0	0	0	0
1	0	1	0	1	1	1	1	1	1	1	1	0	0	0	1	1	1	0	1	1	1	1	0	1	0	1	1	0	0	1	1	1	1	1	0	0	0	1	1
1	0	1	0	0	1	1	1	0	0	1	0	0	0	0	0	0	0	0	0	1	1	0	0	0	1	1	0	0	1	0	0	0	0	0	0	0	0	0	0
1	0	1	0	0	1	0	1	1	1	0	0	0	1	0	0	0	0	0	1	0	0	0	0	0	0	0	0	0	0	1	0	1	1	0	0	0	0	0	1
0	0	1	0	1	1	0	1	0	1	1	0	1	1	0	1	0	0	0	0	0	0	0	0	0	0	1	0	0	0	0	0	1	1	0	0	0	0	0	0
0	0	1	0	0	0	0	1	0	1	0	0	0	0	0	0	0	0	0	0	1	1	1	1	0	0	0	0	1	0	1	0	0	1	0	0	0	0	0	0
0	0	0	0	1	0	0	1	0	1	1	1	0	0	0	0	1	0	1	0	1	1	0	0	0	0	0	0	1	0	1	1	0	1	0	0	0	0	0	0
1	0	0	0	0	0	0	1	0	0	1	1	1	0	1	1	0	0	0	0	1	1	0	0	0	0	0	1	0	0	0	0	0	0	1	0	0	0	0	0
1	0	0	0	1	0	1	1	0	1	1	1	1	0	1	1	0	0	0	1	0	0	0	0	0	1	1	0	0	1	1	0	1	0	1	0	0	0	0	1
1	0	0	1	1	1	1	1	1	0	1	1	0	0	1	1	0	1	0	1	0	1	0	0	0	1	1	1	1	1	0	1	0	0	0	0	0	1	0	1
1	0	1	0	1	0	0	1	0	0	1	0	0	0	0	1	0	0	0	0	1	0	0	0	0	0	0	1	1	0	0	0	0	1	0	0	0	0	0	0
1	0	1	0	0	0	0	1	0	0	1	0	0	0	0	0	0	0	0	0	1	1	0	0	0	0	0	0	0	0	1	0	0	1	0	0	0	0	0	0
1	0	0	0	1	0	0	1	0	1	1	1	0	1	0	1	0	0	0	1	0	1	0	0	0	1	0	0	1	0	1	0	1	1	0	0	0	0	0	1
0	0	0	0	1	0	0	1	0	0	0	1	0	0	0	0	0	1	0	0	0	1	0	0	0	0	1	0	0	0	0	1	0	0	0	0	0	0	0	0
0	0	1	0	1	0	0	1	1	1	0	1	0	1	0	0	0	0	0	1	0	0	0	0	0	0	0	0	0	0	0	0	1	0	0	0	0	0	0	0
0	1	0	0	0	0	0	1	0	0	0	1	0	0	0	1	0	1	0	1	0	0	0	0	0	0	0	1	1	0	0	0	0	0	1	0	0	0	0	0
0	0	0	0	0	0	0	1	0	0	0	1	0	0	0	0	0	1	1	1	1	0	0	0	1	0	0	0	1	0	1	0	0	1	0	0	0	0	0	0
1	0	1	0	0	0	1	1	0	1	0	0	0	0	1	0	1	1	1	0	0	1	1	0	0	1	0	0	1	0	0	0	0	0	0	0	0	0	0	0
0	0	1	0	1	0	0	1	0	1	0	0	0	1	1	1	0	0	1	1	1	1	0	0	0	1	0	0	1	0	0	0	0	1	0	0	0	0	0	1
1	0	1	0	0	1	0	1	0	1	1	1	0	0	0	0	0	0	0	1	0	0	0	1	0	0	0	0	1	0	0	0	1	0	0	0	0	0	0	0
0	1	0	0	0	0	0	0	0	0	0	0	0	1	0	0	0	0	0	1	0	1	0	0	0	0	0	0	0	0	0	0	0	0	0	0	0	0	0	0
1	0	0	0	0	1	0	1	0	1	0	1	0	1	0	0	0	1	1	1	1	1	0	1	0	1	0	0	0	0	1	0	1	0	0	1	0	0	0	0
1	1	1	0	0	1	0	0	0	0	0	1	0	0	0	0	1	0	0	1	0	0	0	1	0	0	0	0	1	0	0	0	0	0	0	0	1	0	0	0
1	0	0	0	1	0	0	1	0	1	1	0	0	0	0	1	0	0	0	0	1	1	0	0	0	0	0	0	0	0	1	0	0	0	1	0	0	0	1	0
1	0	1	0	0	0	0	1	0	1	0	0	0	0	0	1	0	1	0	1	0	1	0	0	0	0	0	1	1	0	1	1	1	0	0	0	0	0	1	0
1	0	1	0	1	1	0	1	0	1	1	0	1	1	0	1	0	0	0	0	1	1	0	0	0	0	1	0	0	0	1	0	0	1	1	0	0	0	0	0
1	1	0	0	1	0	0	1	0	1	1	1	1	0	0	0	0	0	0	1	0	1	0	0	0	0	1	0	0	0	0	0	0	0	0	1	0	0	0	0
1	1	1	1	1	1	1	1	1	1	1	1	1	0	1	1	1	1	1	1	1	1	1	0	1	1	1	1	1	1	1	1	1	1	1	0	1	1	1	1
1	1	1	0	0	1	1	1	0	0	0	0	0	0	1	1	0	0	0	1	0	0	0	1	0	0	0	1	0	1	0	0	0	0	1	0	1	1	0	0
1	0	1	0	0	0	1	1	0	0	1	0	0	0	0	0	0	0	0	1	0	1	0	0	0	0	0	0	0	0	1	0	0	0	0	0	0	0	0	0
0	0	1	0	1	0	0	1	0	1	1	0	0	0	0	0	0	0	0	1	0	1	0	0	0	0	0	0	0	0	0	0	0	0	0	0	0	0	0	0
1	1	1	0	0	0	0	1	0	1	1	0	1	1	1	1	1	0	1	1	1	1	0	0	0	0	0	0	1	0	0	0	0	1	0	1	0	0	0	1
1	1	1	0	0	0	0	1	0	0	0	1	0	1	0	0	0	1	1	1	0	0	1	0	0	1	1	1	1	0	0	1	1	0	0	0	1	0	0	0
1	0	1	0	0	0	1	1	0	0	0	1	0	0	0	0	0	1	0	0	0	0	0	0	1	0	0	0	1	1	0	0	1	1	1	0	0	1	0	0
0	0	1	1	0	1	1	1	0	0	1	0	0	0	1	0	0	0	1	0	1	0	0	0	0	1	0	1	1	1	1	0	0	1	0	0	0	1	0	0
1	0	0	0	1	0	0	1	0	1	0	0	0	0	0	1	0	0	0	0	1	1	0	0	0	0	0	1	0	0	0	0	0	0	0	0	0	0	0	0
1	0	1	0	0	0	1	1	0	1	1	1	1	0	0	0	0	1	1	0	0	1	0	0	0	1	1	0	1	1	1	1	1	1	0	0	0	1	0	0
1	0	0	0	0	0	0	1	1	1	1	1	0	0	0	0	0	0	1	1	1	1	0	0	1	0	1	1	1	0	1	0	0	0	1	0	0	1	0	1
1	0	0	0	1	0	0	1	0	0	0	0	0	0	0	0	0	0	1	1	0	1	1	0	0	0	0	0	1	0	0	0	0	0	0	0	0	0	0	0
0	0	1	0	0	0	1	1	1	0	0	0	0	0	1	0	0	0	0	0	0	1	0	0	0	1	0	0	1	1	0	0	0	1	0	0	0	0	0	1
0	1	1	0	1	1	1	1	0	1	0	0	0	0	0	1	1	0	1	1	1	1	0	1	1	1	0	0	1	1	1	0	1	0	0	1	0	1	0	0
1	0	1	0	1	1	0	1	0	1	1	0	0	0	0	1	0	0	0	0	0	1	0	0	0	0	1	0	0	0	0	1	0	1	1	0	0	0	0	0
0	0	1	0	0	0	0	1	0	0	1	0	0	0	0	0	0	0	0	1	0	1	0	0	0	0	0	0	0	0	0	0	0	0	0	0	0	0	0	0
1	0	0	1	1	0	0	1	0	1	0	1	0	1	0	0	0	0	0	0	1	0	1	0	0	1	1	1	0	1	0	0	1	0	0	0	0	0	0	0
0	0	0	0	1	0	1	1	0	0	0	0	0	0	0	0	0	0	0	1	1	0	0	0	1	0	0	0	0	0	0	0	1	0	0	0	0	0	0	0
1	1	1	0	1	0	1	1	0	1	1	1	0	0	0	0	0	1	0	1	1	0	0	0	0	1	1	0	1	1	0	1	1	0	1	1	1	0	1	1
0	0	1	1	1	0	0	1	0	1	1	0	0	0	0	1	0	0	1	0	0	1	0	0	0	1	0	0	1	0	0	0	0	1	0	0	0	0	0	0
1	0	1	0	0	0	1	1	0	1	0	1	1	0	1	1	0	1	0	1	0	1	0	0	1	1	0	1	1	1	1	1	1	0	0	0	1	1	0	1
0	0	0	0	0	0	0	1	0	0	0	0	0	0	0	0	0	0	1	0	1	1	0	0	0	0	0	1	1	0	0	0	0	1	1	0	0	0	0	0
1	0	0	1	1	0	1	1	0	1	0	0	0	0	0	1	0	0	0	1	1	1	0	0	1	1	1	0	1	1	1	1	1	0	1	0	0	0	0	0
0	0	0	0	0	0	0	1	0	0	0	1	0	0	0	0	0	0	0	0	0	1	0	1	0	0	0	1	1	0	1	0	0	0	1	0	0	0	0	0
1	0	1	0	0	1	1	1	0	1	0	1	1	1	0	0	0	1	0	1	0	0	0	0	1	1	1	1	1	1	0	0	1	0	1	0	1	0	0	0
0	0	0	0	0	0	0	1	0	0	0	0	0	0	0	1	0	0	0	0	1	1	0	0	0	0	0	0	0	0	0	0	0	0	0	0	0	0	0	0
1	1	0	1	1	0	0	1	0	0	0	1	1	0	0	0	0	0	0	0	1	0	0	1	1	1	1	0	0	0	1	1	1	0	0	0	0	0	0	0
1	1	0	0	0	0	0	1	0	1	1	1	0	1	1	0	1	0	1	1	1	1	1	0	0	1	0	0	1	0	0	0	0	1	0	0	0	0	0	0
1	1	1	1	1	1	1	1	1	1	1	1	1	1	1	1	1	1	1	1	1	1	1	0	0	1	1	1	1	1	1	1	1	1	1	0	0	0	0	1
1	1	0	0	0	0	1	1	1	0	0	1	1	0	0	1	0	0	0	1	0	1	0	0	1	0	0	0	0	1	0	0	1	0	0	0	0	0	0	1
1	0	1	0	0	0	0	0	0	0	0	1	0	1	0	1	0	0	0	0	1	1	0	0	0	0	0	0	0	0	0	0	0	0	1	0	0	0	0	0
1	0	0	0	1	1	1	1	0	1	0	1	0	0	0	0	0	1	0	1	0	0	0	0	0	0	0	0	0	1	0	0	0	0	0	0	0	0	0	0
1	0	0	0	0	1	1	1	0	0	1	1	0	0	1	1	0	0	0	1	0	1	1	0	0	1	0	1	1	1	0	0	0	0	0	0	0	1	0	0
1	0	1	0	0	1	0	0	0	0	0	1	0	1	0	0	0	1	0	0	0	1	0	1	1	0	0	0	0	0	0	0	0	0	0	0	0	0	0	0
1	0	0	0	1	0	0	1	0	1	1	1	1	0	0	1	0	0	0	0	1	1	0	0	0	0	1	0	0	0	0	0	1	0	1	0	0	0	0	0
0	0	0	0	1	0	0	1	0	1	0	0	0	1	0	0	0	0	0	0	1	1	0	0	0	1	0	0	1	0	1	0	0	0	0	0	0	0	0	0
0	0	0	0	0	0	0	1	0	1	0	0	0	1	0	1	0	0	1	1	0	1	0	0	0	1	0	0	1	0	0	0	1	1	0	0	0	0	0	1
0	0	1	0	0	0	0	1	0	0	0	1	0	1	1	0	0	0	1	1	0	1	0	0	0	0	0	0	1	0	0	0	0	1	0	0	0	0	0	0
1	0	0	0	0	1	1	1	0	1	1	1	1	0	0	0	1	0	1	0	0	0	0	0	1	0	0	0	1	1	0	0	1	0	0	0	0	0	0	0
1	0	0	0	1	0	1	1	0	1	1	1	1	1	0	1	1	0	1	1	1	0	0	0	0	1	1	0	1	1	1	1	1	0	1	0	0	0	0	0
1	0	0	0	0	0	0	1	0	1	1	1	0	0	1	0	1	0	1	0	0	1	0	0	0	0	0	0	1	0	0	0	1	0	0	0	0	0	0	0
1	0	1	0	0	0	0	1	0	0	0	1	0	1	0	0	0	0	0	1	0	0	0	0	0	1	0	1	1	0	0	0	0	1	0	0	0	0	0	0
1	1	1	0	0	0	1	1	0	1	1	1	0	0	0	1	0	0	1	0	1	0	0	0	0	1	0	0	0	1	1	0	0	1	0	0	0	0	0	1
0	0	0	0	1	1	0	1	0	0	0	0	0	0	0	0	0	0	0	1	0	1	0	1	0	1	0	0	0	0	0	0	0	0	1	0	0	0	0	0
1	0	0	0	0	0	0	1	0	0	0	1	0	0	1	0	0	0	0	1	0	0	0	0	0	0	0	1	0	0	0	0	0	0	0	0	1	1	0	0
0	0	1	0	1	1	0	1	0	0	0	0	0	1	1	1	0	0	1	1	0	0	0	1	1	0	0	1	1	0	0	0	0	0	0	0	0	0	0	0
1	0	0	0	0	0	1	1	0	0	0	1	0	0	1	0	0	0	0	1	0	0	0	0	0	0	0	0	0	1	0	0	1	1	0	0	0	0	0	0
0	0	1	0	0	0	0	1	0	0	1	1	0	0	1	0	0	0	1	0	0	0	1	0	0	1	0	0	1	0	1	0	0	1	1	0	0	0	0	1
0	0	1	0	0	1	0	1	0	0	0	1	0	0	0	0	0	0	0	1	0	1	0	0	0	0	0	0	1	0	0	0	0	0	0	0	0	1	0	0
1	0	0	0	1	0	0	1	0	1	1	1	1	0	1	0	0	0	1	0	0	0	0	0	0	0	0	0	1	0	0	0	0	0	1	0	0	0	0	0
0	0	0	0	0	0	0	1	0	0	0	0	0	0	0	0	0	0	0	0	1	1	0	1	0	0	0	0	0	0	0	0	0	1	0	0	0	0	0	0
0	0	0	1	1	0	1	1	0	1	0	1	0	0	1	0	0	1	1	1	0	0	0	0	1	1	0	0	0	1	0	0	1	0	0	0	1	0	0	0
0	0	0	0	0	0	1	1	0	0	0	1	0	0	1	0	1	0	0	1	0	0	0	1	0	1	0	1	1	1	1	0	1	0	0	0	0	1	0	0
1	0	1	0	1	0	0	1	0	1	1	1	0	0	0	1	0	0	0	1	1	0	0	0	0	0	1	0	0	1	0	1	1	0	0	0	1	0	0	0
0	0	1	0	1	0	0	1	0	1	1	0	0	0	0	0	0	0	1	1	1	0	0	0	1	0	0	0	0	0	0	0	0	0	0	0	1	0	0	0
1	0	1	0	1	0	0	1	0	1	1	0	0	0	1	0	0	1	1	1	1	0	0	0	1	1	0	0	1	1	0	0	1	0	1	1	0	1	0	1
1	0	1	0	1	1	0	1	1	0	1	1	0	0	1	1	0	0	0	1	0	0	0	1	0	0	0	0	0	0	0	0	0	0	1	0	0	0	1	1
0	0	0	0	0	1	0	1	0	1	0	0	0	0	1	0	0	1	1	1	0	1	1	0	0	0	0	1	1	0	0	0	0	1	0	0	0	0	0	0
1	0	0	0	1	0	1	1	0	0	0	1	0	1	0	0	0	0	1	1	0	0	0	0	0	0	1	0	1	1	1	0	0	0	0	0	0	0	1	0
1	0	0	0	1	1	0	1	0	1	1	1	0	0	0	1	0	0	0	0	0	0	0	0	0	0	1	0	0	1	0	0	1	0	0	0	0	0	0	0
1	0	1	0	1	1	0	1	0	0	0	0	1	1	0	1	0	0	0	1	1	0	0	0	0	1	0	0	1	0	0	0	0	1	0	0	0	0	0	1
1	0	1	0	1	1	0	1	0	1	1	1	1	0	1	1	0	1	0	0	1	0	0	0	1	0	1	0	0	0	0	0	0	1	0	0	0	0	0	0
1	0	0	0	0	1	0	1	0	1	0	0	0	0	0	0	0	0	0	1	0	1	0	0	0	0	1	0	0	0	0	0	1	0	0	0	0	0	0	0
0	0	0	0	0	0	0	1	0	0	0	0	0	1	0	0	0	0	1	1	0	1	0	1	0	1	0	0	0	0	0	0	0	0	0	0	0	0	0	0
0	0	0	0	1	0	0	0	0	0	0	0	0	0	0	0	0	0	0	0	0	0	0	0	0	0	0	0	0	0	0	0	0	1	0	0	1	0	0	0
1	0	1	0	1	0	0	1	0	1	1	1	0	1	0	0	1	0	0	1	1	1	0	0	0	0	1	0	0	1	1	0	1	0	1	1	0	0	0	1
0	0	0	0	1	1	0	1	0	0	0	1	0	0	0	1	0	0	0	1	1	1	0	0	0	0	0	0	0	0	1	0	1	1	0	0	1	0	0	0
1	1	1	0	0	0	0	1	0	0	1	0	0	0	0	0	0	0	0	0	0	0	0	0	0	0	0	0	0	0	0	0	0	0	0	0	0	0	0	0
1	1	1	0	1	1	1	0	0	1	0	0	0	0	0	1	0	0	0	1	0	0	0	0	0	1	1	1	0	1	0	0	0	0	0	0	0	0	0	0
1	1	1	0	1	1	1	1	0	1	1	1	1	0	1	1	1	0	1	1	1	1	1	0	0	1	1	0	1	1	0	1	1	1	1	1	0	1	0	1
1	0	0	0	1	1	0	0	0	0	0	0	0	0	0	1	0	0	0	1	0	0	0	0	0	0	0	0	0	0	0	0	0	1	1	0	0	0	0	0
1	0	1	0	1	1	1	1	1	1	1	1	1	1	1	1	1	1	1	1	1	0	1	1	1	0	1	1	1	1	1	1	1	0	1	0	0	1	1	1
1	0	1	0	1	1	0	1	0	1	1	1	1	0	0	0	0	0	1	0	1	1	0	0	0	0	1	0	1	0	0	1	1	0	0	0	0	0	0	0
0	0	1	0	1	0	0	1	0	1	1	1	0	0	1	0	0	0	1	1	1	1	0	1	0	0	0	0	1	0	1	0	0	1	0	0	1	1	1	1
0	1	0	0	0	0	0	1	0	0	1	1	0	0	1	0	0	0	1	1	0	0	0	0	1	0	1	0	0	1	0	1	0	0	0	0	1	0	0	0
1	0	1	0	1	0	0	1	0	0	0	1	1	1	1	1	0	0	1	0	1	1	0	0	0	0	1	0	0	0	0	1	1	0	0	0	0	0	0	0
1	0	0	0	0	1	1	1	0	1	1	1	0	0	0	1	0	0	0	1	1	1	0	0	0	0	0	0	0	1	0	0	0	0	1	0	0	0	0	0
1	0	1	1	1	1	0	1	0	1	1	1	1	1	0	0	0	0	0	1	0	1	0	0	0	0	1	0	0	1	1	0	1	0	0	0	0	0	0	0
1	0	0	1	1	0	1	1	0	1	0	1	0	0	1	0	0	0	1	1	1	0	0	0	0	1	0	0	1	0	0	0	1	0	1	0	0	0	0	0
1	0	1	0	1	1	0	0	0	0	1	1	1	0	0	1	0	0	0	1	1	0	0	0	0	0	0	1	1	0	1	0	1	0	1	0	0	0	0	0
1	0	1	0	0	0	0	1	0	0	0	0	0	0	0	0	1	0	0	1	1	1	1	0	0	0	0	1	1	0	1	0	0	0	0	0	0	0	0	0
1	0	1	1	1	1	1	1	1	1	1	1	0	0	1	0	1	0	0	1	1	1	1	0	0	1	0	1	1	1	1	0	0	0	0	0	0	0	0	1
1	1	0	1	0	1	1	0	1	0	1	0	0	0	0	1	0	1	0	1	0	0	0	1	0	1	0	0	1	0	0	1	0	1	1	0	0	0	0	1
1	0	1	0	0	1	1	1	0	0	0	1	1	1	0	0	0	1	1	1	1	1	0	1	0	1	0	0	1	0	1	1	0	1	0	0	0	0	0	1
1	0	1	0	1	1	0	1	1	1	1	1	1	0	1	0	0	0	1	1	1	1	0	0	0	0	0	0	1	0	1	0	1	1	0	1	1	0	0	1
1	1	1	0	1	1	0	0	0	1	0	1	1	0	1	0	0	0	0	1	0	0	0	0	0	0	0	0	0	1	0	0	1	0	1	0	0	0	0	0
1	0	1	0	0	0	1	1	0	0	0	1	0	0	0	1	0	1	1	0	1	0	0	1	0	0	1	0	1	1	1	1	1	0	0	0	0	0	0	0
1	1	1	0	1	0	0	1	1	1	1	0	0	0	1	1	0	0	0	1	1	0	0	0	0	1	0	0	1	0	0	0	0	1	0	0	0	0	0	1
1	0	0	0	1	0	0	1	0	1	0	0	0	0	0	0	0	0	0	1	0	0	0	1	1	0	1	0	0	0	1	1	0	1	0	1	0	0	0	0
0	0	0	1	0	0	0	1	0	0	0	0	0	0	0	0	0	0	1	0	0	0	0	0	0	0	0	0	0	0	1	0	0	0	0	0	0	0	0	0
0	0	1	0	0	1	0	1	0	0	1	0	0	0	0	0	0	1	0	1	0	0	0	0	0	0	0	0	0	0	0	0	0	0	0	0	0	0	0	0
1	1	0	1	0	1	1	0	0	1	0	0	1	1	0	1	0	1	0	1	0	0	0	0	0	1	1	0	0	0	1	1	0	1	1	0	0	0	1	0
0	0	1	0	1	0	0	1	0	1	0	1	1	0	1	0	0	1	1	1	1	0	0	0	0	1	0	1	1	1	0	0	0	0	0	0	0	0	0	0
1	1	1	0	1	1	1	1	0	0	1	1	1	0	0	1	0	0	1	1	1	1	0	1	0	1	1	1	1	1	1	1	0	0	1	0	0	0	0	0
0	0	0	1	1	0	0	0	1	0	0	1	0	0	0	1	0	0	1	0	1	0	0	1	1	0	0	1	0	0	0	0	1	0	0	1	0	1	1	0
1	0	1	0	1	0	0	1	0	1	1	1	0	0	1	0	1	1	1	1	0	1	0	1	0	1	1	1	1	1	1	1	1	1	0	0	0	0	0	1
0	0	0	0	0	0	0	1	0	0	0	0	0	0	0	0	0	0	0	0	1	0	0	1	0	0	0	0	0	0	0	0	0	1	0	0	0	0	0	0
0	0	0	1	0	0	0	1	0	0	0	0	0	1	0	0	0	0	0	1	0	1	0	0	0	0	0	0	1	0	0	0	0	0	0	0	0	0	0	0
0	0	0	0	1	1	0	1	1	0	0	1	0	0	0	0	0	1	0	0	0	1	0	0	0	1	0	0	1	0	0	0	1	1	1	0	0	0	1	0
1	0	0	1	0	0	0	1	0	0	1	1	0	0	1	0	0	0	1	1	0	1	0	1	1	1	0	1	1	0	0	0	0	1	1	0	1	0	1	0
1	0	1	0	1	0	1	1	0	1	1	1	0	0	0	1	0	0	1	0	1	1	0	1	1	1	0	0	1	0	1	0	1	0	0	0	0	0	0	1
0	0	0	0	0	0	0	1	1	1	1	0	1	0	1	0	0	0	1	1	1	1	0	0	0	1	1	0	1	0	0	0	0	0	1	0	0	0	0	1
0	0	0	0	0	1	0	1	0	0	0	0	0	0	0	1	0	1	0	0	1	1	0	1	1	0	0	0	0	0	0	0	0	1	0	0	0	1	0	0
1	0	1	0	1	0	1	1	1	0	0	0	1	0	0	0	0	1	1	1	1	1	0	1	0	1	0	0	1	0	1	1	0	1	0	0	0	0	0	1
1	0	1	0	1	0	0	1	1	1	1	1	1	0	0	0	0	0	0	0	0	1	0	0	1	0	1	1	0	1	1	0	1	1	0	0	0	0	1	1
0	0	0	0	0	0	0	1	0	0	0	0	0	0	0	0	0	0	0	0	1	0	0	0	0	0	0	0	0	0	1	0	0	1	0	0	0	0	0	0
1	0	1	0	1	0	0	1	1	1	1	1	1	0	1	1	1	1	1	1	1	0	0	0	1	0	1	0	1	0	1	1	1	1	1	1	0	0	1	0
1	1	0	0	1	0	0	1	1	1	1	0	0	0	0	0	0	0	0	0	1	0	0	1	0	1	0	0	0	0	0	0	0	0	0	0	0	0	0	0
0	1	0	0	0	0	0	1	0	0	0	0	0	0	0	0	0	0	0	0	0	0	0	0	1	0	0	0	0	0	0	0	0	1	0	0	0	0	0	0
1	0	1	0	1	1	0	0	0	0	0	1	0	0	1	0	0	0	0	1	1	1	0	0	0	1	0	0	0	0	0	0	0	0	0	0	0	0	0	0
1	1	0	1	1	0	0	1	0	1	0	1	1	0	0	1	0	0	0	0	0	0	1	1	0	1	1	0	1	0	1	0	1	0	0	1	0	0	0	0
1	0	1	0	1	0	1	1	0	1	0	1	1	1	0	1	0	0	1	1	1	1	1	0	0	1	1	1	0	1	1	1	1	1	1	0	0	0	0	1
1	0	0	1	1	0	0	1	0	1	1	1	0	1	1	1	1	0	1	0	1	1	0	0	0	1	1	0	0	0	1	0	1	1	0	1	0	0	0	0
1	0	0	0	1	0	0	1	0	1	0	1	0	0	0	0	1	1	0	1	0	1	0	0	0	0	1	0	0	1	0	1	1	0	0	1	0	1	0	0
1	1	1	1	1	1	1	1	0	1	1	1	1	0	1	0	0	1	1	1	0	0	0	1	0	1	0	1	1	1	0	0	1	1	1	0	1	0	0	1
0	1	0	0	1	0	0	1	0	0	0	1	0	1	1	0	0	0	1	1	0	0	0	0	1	1	1	0	1	1	0	0	0	1	0	0	0	0	0	1
0	0	0	0	1	1	0	1	0	0	1	0	0	0	0	1	0	0	0	0	1	0	0	1	0	1	0	0	0	0	0	0	0	0	0	0	0	0	0	0
0	0	0	0	0	0	0	0	0	0	0	1	0	0	0	0	0	0	0	1	0	1	0	0	0	0	0	0	0	0	0	0	0	1	0	0	0	0	0	0
1	0	1	0	1	1	0	1	0	1	0	1	1	0	0	0	0	0	0	0	1	0	0	0	0	0	1	0	0	1	1	0	1	0	0	0	0	0	0	0
1	0	0	0	0	1	0	1	1	0	0	1	1	1	1	0	0	0	0	0	1	0	0	1	0	0	1	0	0	0	1	0	0	0	0	0	0	0	1	1
0	0	0	0	1	1	1	1	0	0	1	1	1	0	0	1	0	0	1	1	1	0	0	1	0	0	1	0	1	1	0	0	0	0	0	0	0	0	0	0
0	0	0	0	1	0	0	0	1	1	1	1	0	0	0	0	0	0	1	0	1	0	0	1	1	0	1	0	1	0	1	0	1	1	0	1	0	0	1	1
1	1	1	0	1	1	0	1	1	1	1	1	1	0	0	1	0	0	1	1	0	1	0	0	0	0	1	0	1	0	1	1	1	1	1	0	0	0	0	1
1	0	0	0	0	0	1	1	0	1	0	0	0	0	1	0	0	0	0	1	0	0	0	0	0	1	0	1	0	0	0	0	0	0	1	0	0	1	0	0
1	0	0	1	1	0	1	1	0	1	1	1	1	0	0	0	0	0	0	1	1	0	0	0	0	1	0	0	0	1	1	0	1	1	1	0	0	0	0	0
1	0	0	0	1	1	0	1	0	0	1	1	1	0	0	0	0	0	0	0	1	1	0	0	0	0	1	0	0	0	1	0	1	1	0	1	0	0	0	0
1	0	0	0	0	0	0	1	0	0	1	0	0	0	0	0	0	0	0	1	0	0	0	0	0	0	0	0	0	0	0	0	0	0	0	0	0	0	0	0
0	0	1	0	1	0	0	1	0	1	1	0	0	0	1	0	0	0	0	0	1	0	0	0	0	0	0	0	0	0	1	0	0	1	0	0	0	0	0	0
0	0	1	0	1	0	0	1	0	0	0	1	1	0	0	0	0	0	0	1	0	0	0	0	0	0	0	0	0	0	0	0	0	1	0	0	0	0	0	1
0	0	1	0	1	0	1	1	0	1	0	0	0	0	0	1	0	0	0	1	0	0	0	0	0	1	0	1	0	0	0	0	0	1	0	0	0	0	0	0
0	0	0	0	1	0	0	1	0	0	0	1	1	0	0	0	0	0	0	0	1	1	0	0	0	1	0	0	0	0	1	0	0	0	0	0	0	0	0	0
1	0	1	0	1	1	1	1	0	1	0	0	1	1	0	0	0	0	0	1	0	0	0	0	0	0	0	0	0	0	0	0	0	1	0	0	0	0	0	1
1	1	1	1	1	1	1	0	0	1	0	0	1	0	1	0	0	1	1	1	0	0	1	0	1	1	1	1	1	1	1	1	0	1	1	1	1	0	1	1
0	0	0	1	0	0	0	1	1	1	0	1	0	1	0	1	0	0	1	0	1	1	0	1	1	1	0	0	1	0	1	0	1	0	0	0	0	0	0	1
1	0	0	0	1	1	1	1	0	0	0	1	0	1	0	0	0	1	0	1	0	1	0	0	0	0	0	1	0	0	0	0	0	0	1	0	0	0	0	0
1	0	0	0	0	1	0	1	0	0	0	1	1	0	1	1	0	0	0	1	0	0	0	0	0	1	0	0	0	1	0	0	0	0	0	0	0	0	0	0
1	1	1	0	1	1	1	1	1	1	1	0	1	1	1	1	0	0	1	1	1	1	1	0	0	1	0	0	1	1	1	0	0	1	1	1	0	0	1	0
1	0	0	0	1	0	0	1	0	1	1	0	1	0	0	0	1	0	0	1	1	0	0	0	0	0	1	0	0	1	0	0	1	0	1	0	0	0	0	1
1	0	0	0	0	0	1	1	1	1	0	0	0	1	0	0	0	1	1	1	1	1	0	0	0	1	0	0	1	0	0	0	0	1	1	0	0	1	0	1
0	0	0	0	0	0	1	1	1	0	0	0	0	0	1	1	0	1	1	1	0	0	0	1	0	0	0	0	1	1	0	0	0	1	0	0	1	0	0	1
1	0	1	0	0	1	1	1	0	1	1	1	1	0	1	0	0	0	1	0	0	1	0	0	0	0	0	0	0	1	0	0	0	1	0	0	1	0	0	0
1	0	1	0	0	1	0	1	0	1	0	1	1	1	0	1	0	0	0	1	0	1	0	0	0	0	1	0	0	1	1	0	1	0	0	1	0	0	0	0
0	0	0	0	0	0	0	1	0	0	0	0	0	0	0	0	1	0	0	1	0	1	0	0	0	1	0	0	1	0	0	0	0	0	0	0	0	0	0	0
1	0	1	0	0	1	1	1	0	1	1	1	1	0	1	0	0	0	0	1	1	1	0	0	1	1	1	1	0	1	1	1	1	0	0	0	0	0	0	0
0	0	0	0	0	0	0	0	1	0	1	0	0	1	0	1	0	0	0	1	0	0	0	1	1	0	0	0	1	0	0	0	0	0	1	0	0	0	0	0
1	0	1	0	0	0	0	1	0	0	0	0	0	0	0	0	0	0	1	0	0	0	0	0	0	1	0	0	1	0	0	0	0	0	0	0	0	0	0	0
0	0	1	0	1	0	0	1	0	1	1	1	0	0	0	0	0	0	1	0	1	1	0	1	0	0	0	0	0	1	1	0	0	1	0	0	0	0	0	0
1	0	1	0	0	0	1	1	1	0	1	0	0	0	1	0	0	0	1	1	0	0	0	0	0	1	0	0	1	1	0	0	0	1	0	1	1	1	1	1
1	0	1	0	1	0	0	1	0	1	1	0	0	0	1	0	0	0	1	0	1	0	0	1	1	0	1	0	1	0	1	0	1	1	0	1	0	0	1	1
1	0	1	0	0	1	0	1	0	0	0	1	1	0	0	0	0	0	0	0	1	1	0	0	0	0	0	0	0	0	1	0	0	1	1	0	0	0	0	0
0	0	1	0	0	0	1	1	0	1	0	1	1	0	1	0	0	1	1	0	1	0	0	0	0	1	0	1	1	1	0	0	1	0	0	0	0	1	0	1
1	1	0	0	1	1	1	1	1	1	1	1	1	1	1	1	0	1	1	1	0	0	1	0	1	0	1	0	1	1	0	1	1	0	0	0	0	1	0	1
0	0	0	0	0	0	0	1	0	0	0	0	0	0	0	0	0	0	0	0	0	0	0	1	1	0	0	0	0	0	0	0	0	0	0	0	0	0	0	0
0	0	0	0	1	0	0	1	0	0	0	0	0	0	0	0	0	0	0	0	0	1	0	0	0	1	0	0	0	0	0	0	0	0	0	0	0	0	0	0
1	0	1	0	0	1	1	1	0	0	0	1	1	1	1	1	0	1	1	1	0	1	0	0	0	1	1	0	1	1	1	0	0	0	1	0	0	0	0	1
0	0	1	0	1	0	0	1	0	1	0	1	0	0	0	0	0	1	1	1	0	0	0	0	0	0	0	0	1	0	0	0	1	0	0	0	0	0	0	0
1	0	1	0	1	0	0	1	1	0	0	0	0	0	1	0	0	0	1	1	0	1	0	0	0	1	0	0	1	0	0	0	0	1	0	0	0	0	0	1
0	0	0	0	1	1	0	1	1	1	1	1	0	0	0	0	1	1	1	1	0	1	0	0	0	1	1	0	0	1	1	0	1	1	0	0	1	0	0	1
1	1	0	0	1	1	0	1	1	1	1	0	1	0	0	1	0	0	0	1	1	0	0	1	1	0	1	0	0	1	1	0	1	0	1	0	0	0	0	1
1	0	1	0	1	1	1	1	1	1	1	1	0	0	0	1	0	0	0	0	1	0	0	1	1	1	0	0	1	1	1	0	0	0	1	0	0	0	1	1
0	0	0	1	0	0	0	1	1	0	0	1	0	1	1	0	0	1	1	0	0	0	0	0	0	0	1	0	1	0	1	0	1	0	0	0	0	0	1	1
1	0	1	0	0	0	1	1	1	0	0	0	0	1	1	0	0	1	1	1	0	1	0	1	0	1	0	0	1	0	1	0	0	1	0	0	0	0	1	1
0	0	0	0	1	1	0	1	1	0	0	1	0	1	0	0	0	0	0	1	1	1	0	1	1	1	0	0	0	0	0	0	0	1	0	0	0	0	0	0
1	0	0	0	0	0	0	0	0	0	0	0	0	0	0	0	0	0	0	0	0	0	0	0	0	1	0	0	1	0	0	0	0	1	0	0	0	0	0	0
1	1	1	0	1	1	0	1	0	1	1	1	0	0	0	0	1	0	1	1	1	1	0	0	0	0	1	0	0	0	0	1	1	1	0	0	0	0	0	0
0	0	0	0	1	1	1	1	0	1	0	1	1	1	0	0	0	1	0	0	0	0	0	1	1	1	1	0	0	1	1	0	1	0	1	0	0	0	0	0
0	0	0	1	1	0	0	1	0	1	0	1	0	0	1	1	0	0	1	1	0	1	0	1	0	0	1	0	1	0	0	0	1	0	0	0	1	0	1	0
1	0	0	0	0	0	1	1	1	1	1	1	0	0	0	0	0	0	1	1	1	1	0	0	0	0	0	1	1	0	1	1	0	0	0	0	1	1	0	1
1	0	0	0	1	1	0	1	1	1	1	1	1	1	0	1	0	0	0	0	1	1	0	0	1	0	1	0	1	0	1	1	1	1	1	1	0	0	1	0
0	0	0	0	0	0	0	1	0	1	1	0	0	1	0	1	0	0	0	0	1	1	0	0	1	0	0	0	0	0	0	0	1	0	0	0	0	0	0	0
0	1	0	0	1	0	0	1	0	0	0	1	0	1	0	0	0	0	1	1	0	1	0	0	0	0	0	0	1	0	1	0	0	0	0	0	0	0	1	0
0	1	0	0	1	0	0	1	0	1	1	0	0	0	0	0	0	1	1	0	1	0	0	0	0	0	0	0	1	0	1	0	0	0	0	0	0	0	0	0
0	0	1	0	0	0	0	0	0	0	1	0	1	0	0	0	0	0	0	1	0	1	0	0	0	0	0	0	0	1	1	0	0	1	0	0	0	0	0	0
1	1	1	0	1	1	1	1	0	1	0	1	1	0	0	0	0	1	0	1	1	0	0	0	1	1	1	0	0	1	0	0	1	0	0	0	0	0	0	0
1	1	1	0	1	0	1	1	0	1	1	1	1	0	0	0	1	0	1	1	0	0	0	0	0	0	1	0	1	1	0	1	1	0	0	0	0	0	0	0
1	0	1	0	1	0	1	1	1	1	1	1	1	0	0	1	0	0	0	1	0	1	1	0	1	0	1	1	1	1	1	1	1	1	0	1	1	0	0	1
1	1	0	0	0	0	0	1	0	0	0	0	0	0	1	0	0	0	1	0	0	0	0	0	0	0	0	0	1	0	1	0	0	0	0	0	0	0	0	0
0	0	0	0	0	0	0	1	0	1	0	0	1	0	0	0	0	0	1	1	0	0	0	1	0	1	0	0	1	0	1	0	0	0	0	0	0	0	0	1
0	0	1	0	1	0	1	1	0	0	0	1	0	0	1	0	0	0	0	1	1	1	0	1	1	1	0	1	1	1	1	0	0	0	0	0	0	0	0	0
1	1	0	0	1	0	1	1	0	0	1	1	1	0	1	0	0	0	0	1	1	0	0	1	0	0	0	0	1	1	1	0	0	1	1	0	0	0	0	0
1	0	1	0	0	1	0	1	0	0	1	1	1	0	0	1	0	0	1	0	1	0	1	0	0	1	1	0	1	1	0	0	0	0	0	1	0	0	0	0
1	0	0	0	1	0	0	0	0	1	0	0	1	0	0	1	0	0	0	0	0	1	0	1	0	0	0	0	0	1	0	0	0	0	0	0	0	0	0	0
1	0	1	0	0	1	0	1	0	1	1	1	1	0	0	1	1	0	0	1	0	1	0	0	0	0	0	0	0	0	1	0	0	1	1	0	0	0	0	0
0	0	0	0	1	0	1	1	1	1	1	1	0	0	1	0	1	1	0	1	0	0	0	0	0	1	1	0	1	0	1	0	1	1	0	0	0	0	1	1
0	0	0	0	1	0	0	1	0	1	1	1	0	0	0	0	0	0	0	0	1	1	0	0	1	0	0	0	0	0	0	0	1	0	0	0	0	0	0	0
0	1	0	0	0	0	0	1	0	0	0	0	0	0	0	0	1	0	0	0	1	1	0	0	0	0	0	0	0	0	0	0	0	1	0	0	0	0	0	0
1	0	1	0	1	0	1	1	1	1	1	1	0	1	0	0	0	0	0	1	1	1	1	0	1	0	1	0	0	1	1	1	0	1	1	0	0	0	0	1
1	0	0	0	0	1	0	1	0	0	0	1	0	1	0	0	0	0	1	1	1	1	0	0	0	0	0	1	1	0	1	1	0	0	0	0	1	1	0	1
0	0	0	0	0	0	0	1	0	0	0	0	0	0	0	0	0	1	0	1	0	0	0	0	0	0	0	0	0	0	0	0	0	0	0	0	0	0	0	0
1	0	0	0	0	1	0	1	0	1	0	0	1	0	0	0	0	0	0	0	1	0	0	1	0	0	0	0	0	0	0	1	0	0	1	0	0	0	0	1
0	0	0	0	1	0	0	0	0	0	0	0	0	0	0	0	0	0	1	0	0	1	0	1	0	0	0	0	0	0	0	0	0	0	0	0	0	0	1	0
1	0	0	0	1	1	1	1	1	1	0	1	0	0	0	1	0	1	1	1	1	1	0	0	0	1	1	1	0	1	1	1	1	1	1	0	1	0	0	1
1	0	0	0	0	0	0	1	1	0	0	1	0	0	0	0	0	0	0	1	1	0	0	0	0	0	0	0	0	0	0	0	0	1	0	0	1	0	0	1
1	0	1	1	1	1	1	1	0	1	1	1	0	0	0	1	1	1	0	1	1	1	0	0	0	1	1	0	0	1	1	1	1	1	0	0	0	0	0	1
0	1	1	1	1	0	0	1	1	1	1	1	1	1	0	1	0	0	0	1	1	1	0	1	0	1	0	0	1	1	1	1	1	1	1	0	1	1	0	1
1	0	1	0	0	0	0	0	0	0	0	0	0	0	0	1	0	0	0	0	0	1	0	0	0	0	0	0	0	0	0	0	0	0	0	0	0	0	0	0
1	1	1	0	1	1	1	1	1	1	1	1	1	1	1	1	0	0	0	1	1	1	0	0	1	1	1	1	1	1	1	0	1	1	0	1	0	1	0	1
0	0	0	0	0	0	0	0	0	0	0	1	0	0	0	1	0	0	0	1	0	0	0	1	0	0	0	1	1	0	1	0	0	0	1	0	0	0	0	0
1	1	1	0	1	1	0	1	1	1	1	1	0	0	1	1	0	0	1	0	0	1	0	0	0	1	0	1	1	1	1	0	1	1	0	0	0	0	1	1
0	0	0	0	0	0	1	0	0	0	0	0	1	0	0	0	0	1	0	1	0	1	0	0	0	1	1	1	1	0	0	1	1	0	0	0	0	1	0	0
1	0	1	1	1	0	0	1	0	1	1	1	1	0	1	0	1	0	1	1	1	1	0	0	0	1	1	0	1	1	0	1	0	0	0	1	0	0	0	0
0	0	0	0	0	0	0	1	0	0	0	1	0	0	0	0	0	0	0	0	0	1	0	0	0	0	0	0	0	0	1	0	1	0	0	0	0	0	0	0
0	0	0	0	0	0	0	1	0	0	0	0	0	0	0	0	0	0	0	1	0	1	0	0	0	0	0	0	0	0	1	0	0	1	0	0	0	0	0	0
1	0	0	0	1	0	0	1	1	1	1	0	1	1	1	1	0	1	1	1	1	1	0	0	0	0	0	0	0	0	1	0	1	1	1	1	1	0	1	1
1	1	0	0	1	0	1	1	1	0	0	1	0	0	1	0	0	0	1	1	0	0	0	1	0	1	0	1	1	1	1	0	0	1	0	0	0	0	1	1
1	1	0	1	1	1	1	1	1	1	1	1	1	1	1	1	1	1	1	1	1	1	0	0	1	1	1	1	1	1	1	1	1	1	1	1	0	1	1	1
0	1	0	0	0	1	0	1	0	0	0	1	0	1	0	1	0	1	0	1	0	0	0	0	1	0	0	0	0	1	0	0	0	0	0	0	1	0	0	0
0	0	0	0	0	1	0	1	0	1	1	1	1	0	0	0	1	1	1	1	0	1	0	0	0	1	1	1	1	0	1	0	0	0	1	0	0	0	0	0
1	0	0	0	0	0	0	0	0	0	1	0	0	0	0	1	0	0	0	0	1	0	1	0	0	0	0	0	0	0	0	0	0	0	0	0	0	0	0	0
1	1	0	0	1	0	0	1	0	1	0	1	0	0	0	1	0	0	0	1	0	0	0	0	0	0	0	0	0	0	1	0	0	1	1	0	0	0	0	0
1	0	0	0	1	1	0	1	0	0	1	1	1	0	0	0	0	0	0	1	1	0	0	0	0	0	0	0	0	0	1	0	0	0	0	0	0	0	0	0
1	0	1	0	1	0	0	1	0	0	0	1	1	0	1	0	1	0	1	0	0	0	1	0	0	1	1	0	1	1	1	0	1	0	1	0	0	0	0	0
0	0	1	0	0	1	0	1	1	0	0	0	0	0	0	0	0	1	1	1	1	1	1	0	1	0	0	1	1	0	0	0	0	1	1	0	0	0	1	1
0	0	0	0	1	0	0	1	0	1	1	0	0	0	0	0	0	0	1	1	1	1	0	0	0	1	0	0	0	0	1	0	0	0	0	1	1	0	1	0
0	0	0	0	1	0	0	1	0	1	0	1	0	0	0	1	0	0	0	0	0	0	0	1	0	1	1	0	1	0	0	0	1	0	1	0	0	0	0	0
1	0	0	0	0	0	0	0	0	1	0	0	0	0	0	0	0	0	1	1	0	0	0	0	0	0	0	0	1	1	1	0	0	0	0	0	1	0	0	0
1	0	1	0	0	0	1	1	0	1	1	0	0	0	0	0	0	0	1	1	1	1	0	0	0	1	0	1	1	1	0	0	1	0	0	0	0	1	1	1
0	0	0	0	0	0	0	1	0	1	0	0	0	1	0	0	1	0	0	0	1	0	0	0	0	0	0	0	0	0	0	0	0	1	0	0	0	0	0	0
1	0	0	0	0	1	0	1	0	1	0	0	0	1	1	1	0	0	1	0	0	1	0	0	0	0	0	0	1	0	0	0	0	0	1	0	0	0	0	0
0	0	0	0	0	0	0	1	0	0	0	1	0	0	0	0	0	1	1	0	1	0	0	0	0	1	0	0	1	0	1	0	0	1	0	0	0	0	1	0
0	1	0	0	0	1	0	0	0	1	0	1	0	0	0	1	1	0	0	0	1	0	1	0	0	1	0	0	0	1	0	0	0	0	0	0	0	0	0	0
1	0	1	0	0	1	1	1	0	1	1	1	1	1	0	0	1	0	1	1	0	0	1	0	0	1	1	1	1	1	0	1	1	0	0	0	1	1	0	0
1	0	0	0	0	1	1	1	0	0	1	1	1	0	0	1	0	0	1	1	0	0	0	0	1	1	0	0	1	1	1	1	1	0	1	0	0	0	0	0
0	0	0	0	0	0	0	0	0	0	0	1	1	0	0	0	0	0	0	0	0	0	0	0	0	0	0	0	0	0	0	0	0	1	0	0	0	0	1	0
1	1	0	0	1	0	0	1	0	0	0	0	1	0	0	1	0	0	0	1	0	1	0	0	0	1	0	0	0	0	1	0	0	1	0	0	1	0	1	0
0	0	0	0	1	0	0	1	1	0	1	1	0	0	0	0	1	1	0	0	1	1	0	1	0	0	0	0	1	0	0	0	0	0	0	0	0	0	1	1
0	0	0	0	1	0	0	0	1	1	1	0	0	0	0	0	0	0	1	1	0	1	0	0	0	0	0	0	1	0	1	0	0	0	0	0	0	0	1	0
1	0	0	0	0	0	0	1	0	0	1	1	1	0	0	0	1	0	0	1	1	1	1	0	0	0	0	0	0	0	0	0	0	1	0	0	0	0	0	0
0	0	0	0	0	0	0	1	0	0	0	0	0	1	0	0	0	1	0	0	0	0	0	0	0	1	0	0	0	0	1	0	0	0	0	0	0	0	0	0
1	0	1	1	1	0	0	1	0	0	0	1	0	0	0	1	1	0	0	0	1	0	0	0	0	1	0	0	0	1	1	0	0	0	1	1	0	0	1	1
0	0	0	0	0	0	0	1	0	1	0	0	0	0	0	0	0	0	0	0	0	1	0	0	0	0	0	0	0	0	1	0	1	0	0	0	0	0	0	0
1	1	1	1	0	0	1	1	1	0	1	1	1	0	1	1	0	0	1	1	1	0	0	1	0	1	0	1	1	1	1	0	0	1	0	0	0	1	0	1
1	0	0	0	1	1	0	1	1	1	0	1	0	0	0	1	0	0	1	0	1	0	1	0	0	0	0	0	0	0	0	0	1	0	0	0	0	0	1	0
0	1	0	0	0	0	0	1	0	0	0	0	1	0	0	0	0	0	0	0	1	0	0	1	1	0	0	0	0	0	0	0	0	0	0	0	0	0	0	0
0	0	0	0	0	0	0	0	0	0	0	0	0	0	0	0	0	0	1	1	1	0	0	0	0	0	0	0	0	0	0	0	0	0	0	0	0	0	0	0
1	0	1	0	0	1	0	1	0	1	0	1	1	1	0	1	0	0	0	0	0	1	0	0	0	0	0	0	0	0	0	0	1	0	0	0	0	0	0	0
1	0	1	0	1	1	1	1	1	1	0	1	1	1	1	1	1	1	1	1	0	1	1	1	1	0	1	1	1	1	1	0	1	0	1	1	0	1	1	1
1	0	1	0	1	0	1	1	0	1	0	1	0	0	1	0	1	0	1	1	1	0	1	0	0	1	0	0	1	0	0	1	0	0	0	0	0	0	0	0
0	0	0	0	0	0	1	1	0	0	0	0	0	0	0	1	0	0	0	0	0	1	0	0	0	0	0	0	0	0	0	0	0	0	0	0	0	0	0	0
1	1	1	0	1	1	0	1	1	1	1	1	0	0	1	0	0	1	1	1	1	1	0	0	0	0	1	0	1	0	1	1	1	0	1	0	0	0	0	1
1	1	1	0	0	1	1	1	1	0	1	1	1	0	1	0	0	0	1	1	1	0	0	0	0	0	1	0	1	1	0	0	0	0	0	0	0	0	0	1
1	0	0	0	1	0	1	1	0	0	1	0	1	0	0	1	0	0	0	1	1	1	0	0	0	0	0	0	1	1	1	0	0	1	1	0	0	1	0	1
0	0	0	1	1	0	0	0	0	0	0	0	0	0	0	0	0	0	0	1	0	0	0	0	0	1	0	0	0	0	0	0	0	0	0	0	0	0	0	0
1	0	0	0	1	1	1	0	0	1	0	1	1	0	0	0	1	0	0	1	0	1	0	0	0	0	1	1	0	0	0	0	0	1	0	0	0	0	0	1
1	1	1	0	1	1	0	1	0	1	0	1	0	1	0	0	0	0	1	0	0	1	0	0	0	1	0	0	1	1	0	0	1	0	1	1	0	0	0	0
1	0	0	0	1	1	0	1	0	0	0	1	1	0	0	1	0	0	0	0	1	0	0	1	0	0	1	0	0	0	0	0	1	0	1	0	1	0	1	0
0	0	0	0	0	1	0	1	0	1	0	1	1	0	0	0	1	0	0	1	0	1	0	0	0	0	1	1	0	0	0	0	0	1	0	0	0	0	0	1
1	0	0	0	1	0	0	1	0	1	0	1	1	0	0	1	1	0	0	0	1	1	0	1	0	0	1	0	0	0	1	0	1	0	0	0	0	0	0	0
1	0	0	0	0	0	0	1	0	0	0	0	0	1	0	0	1	0	1	0	1	0	0	0	1	0	0	1	1	0	1	0	0	1	0	0	0	0	0	0
1	0	0	0	0	1	0	1	0	0	0	1	0	0	0	1	0	0	1	0	1	1	0	1	0	0	0	0	1	0	1	0	0	1	1	0	0	0	0	0
1	1	1	0	0	1	1	1	0	0	1	1	1	0	0	1	0	0	1	1	0	0	0	0	0	0	0	1	0	1	1	0	0	1	0	0	0	0	0	0
1	0	0	0	0	0	0	1	0	1	0	0	0	0	0	0	0	0	0	0	0	0	0	0	0	0	0	0	1	0	0	0	1	0	0	0	0	0	0	0
0	0	0	1	0	1	1	1	0	0	0	0	0	0	0	0	0	0	0	0	0	1	0	1	1	1	0	0	1	1	0	0	0	0	1	0	1	0	0	0
1	0	0	0	1	0	0	1	1	1	0	1	1	1	0	0	0	0	1	1	0	0	0	1	1	0	1	1	1	0	1	0	1	0	0	0	0	0	0	1
1	0	0	0	0	0	0	1	0	0	0	1	0	1	0	0	0	0	0	1	1	1	0	0	0	0	0	0	0	0	0	0	0	0	0	0	0	0	0	1
1	1	1	0	0	0	1	1	0	0	0	0	1	0	1	1	0	0	1	1	0	0	1	1	1	0	0	0	1	1	1	0	0	1	1	0	0	0	0	1
0	0	0	1	0	0	0	0	0	0	0	0	0	0	0	0	0	0	0	1	1	0	0	0	0	1	0	0	0	0	0	0	0	0	0	0	0	0	0	0
1	1	1	0	1	0	1	1	1	1	1	0	1	0	1	1	0	1	1	1	1	1	1	0	1	0	0	0	1	1	1	0	0	1	1	0	0	0	1	1
1	0	0	0	1	1	1	1	1	1	1	1	0	0	1	1	0	0	1	1	1	0	0	1	0	0	0	1	1	1	1	0	0	0	0	0	0	0	0	0
1	1	1	0	1	0	0	1	0	0	1	1	1	1	0	1	0	0	0	1	1	0	1	0	0	0	1	0	1	0	1	1	1	0	1	1	0	0	0	0
1	0	0	0	0	1	1	1	0	0	0	0	0	1	0	1	0	0	1	1	1	0	0	0	0	0	0	1	1	1	1	0	0	1	0	0	0	0	0	0
1	0	0	0	0	0	0	1	0	0	1	0	0	0	0	1	0	0	1	1	0	1	0	0	0	1	0	0	0	0	0	0	0	1	0	0	0	0	0	0
1	1	0	0	1	0	0	1	0	1	1	1	0	1	0	0	0	1	0	1	1	1	0	0	0	0	1	1	1	0	1	1	1	0	0	0	0	0	0	0
0	0	0	0	0	0	0	1	0	0	0	0	0	0	0	0	0	0	1	0	0	1	0	0	0	0	0	0	0	0	0	0	0	0	0	0	0	0	0	0
0	0	0	0	1	0	0	1	0	0	0	1	0	0	0	0	0	1	0	0	0	1	0	0	1	0	0	0	0	0	0	0	1	0	0	0	0	0	0	1
1	0	1	0	1	0	0	1	0	1	1	1	0	0	1	1	0	1	1	1	1	0	0	0	0	0	1	0	1	0	0	1	1	0	0	0	0	0	0	0
1	0	0	0	0	0	0	0	0	0	0	0	0	0	0	1	0	0	0	0	0	0	0	1	0	1	0	0	1	0	1	0	0	0	0	0	0	0	1	0
1	1	1	0	1	1	1	1	1	1	0	1	1	1	0	1	1	0	0	1	0	0	1	0	0	1	1	0	0	1	1	0	1	1	0	1	1	0	0	1
1	0	0	0	1	0	0	1	1	1	1	1	1	0	0	0	0	0	1	1	1	0	0	0	0	1	1	0	1	1	1	0	1	0	0	1	0	0	0	1
1	0	1	0	1	0	1	1	1	1	1	0	1	0	0	1	0	0	1	1	1	0	0	0	0	1	1	1	0	1	0	1	0	0	0	0	1	0	0	1
1	1	0	1	0	1	0	1	0	0	0	0	0	0	1	1	0	0	1	1	1	0	0	1	0	1	0	0	1	1	1	0	0	0	0	0	0	0	0	0
1	0	1	0	1	1	0	1	0	1	0	1	1	0	0	0	0	1	1	1	1	0	0	1	0	1	1	1	1	1	1	0	1	1	1	0	0	0	1	0
1	0	1	0	0	0	0	1	0	0	0	0	0	0	0	1	0	0	0	0	1	0	0	0	1	0	0	0	0	0	1	0	0	0	1	0	0	0	0	0
1	0	1	1	1	1	0	1	1	1	1	1	1	0	1	0	0	1	1	1	1	1	1	0	1	1	1	1	1	0	1	0	0	1	1	1	1	0	0	1
1	0	0	0	1	0	0	1	0	0	1	1	1	0	0	0	1	0	0	0	1	1	0	0	0	1	1	0	0	0	0	1	0	1	0	1	0	0	0	1
0	0	1	0	1	1	0	1	0	0	0	0	0	0	1	0	0	0	0	1	1	1	0	0	0	1	0	0	0	0	1	0	0	1	0	0	0	0	0	0
1	1	0	0	1	0	0	1	1	0	0	1	0	0	0	1	0	0	1	0	0	1	0	0	1	1	1	0	1	0	1	1	1	0	0	0	0	0	1	1
1	1	1	0	1	1	1	1	0	1	1	0	1	0	1	1	1	1	1	1	0	1	1	0	1	0	1	1	1	1	1	1	1	1	1	1	0	0	1	1
0	1	0	0	1	1	0	1	1	0	0	1	0	0	0	0	0	0	0	0	1	1	0	0	1	0	1	1	1	0	0	1	1	0	0	0	0	0	0	1
0	1	0	0	1	0	0	1	0	1	0	0	0	0	1	0	0	1	0	1	1	1	0	0	0	0	1	0	0	0	1	0	1	0	0	0	0	0	0	0
0	1	0	0	0	0	0	1	0	0	0	0	0	0	0	0	0	0	0	1	1	0	0	0	0	0	0	0	0	0	1	0	1	0	0	0	0	0	0	0
1	0	1	0	1	0	1	1	1	1	0	0	1	0	1	1	1	1	1	0	1	0	0	1	0	1	1	1	1	0	1	0	1	1	0	1	1	0	1	1
1	1	1	0	1	1	1	1	0	1	1	1	0	0	0	1	0	1	0	1	0	1	0	0	0	1	1	0	0	1	0	0	1	0	1	0	0	0	0	0
0	0	1	0	0	0	0	1	0	0	0	1	0	1	0	1	0	0	0	1	0	0	0	0	1	1	0	0	0	1	0	0	0	0	0	0	0	0	0	0
1	0	0	1	1	0	0	1	0	1	1	0	0	0	0	0	0	0	0	0	0	1	0	0	0	1	0	0	1	0	0	0	0	0	1	0	0	0	0	0
1	0	0	0	1	0	0	1	0	0	0	0	1	0	0	0	0	0	0	1	0	0	0	1	0	1	0	0	0	0	0	0	0	0	0	0	0	0	1	1
1	1	1	1	1	0	1	0	1	0	1	1	0	0	0	0	0	1	0	1	1	1	0	1	1	1	0	0	1	0	0	0	0	0	1	0	1	0	1	0
1	1	1	0	0	1	1	1	0	0	0	1	1	0	1	0	1	1	0	1	0	1	0	1	0	1	1	0	1	1	1	1	1	0	1	0	0	0	0	1
1	1	1	1	1	0	0	1	0	1	1	0	0	0	0	1	0	0	1	1	1	1	0	0	0	1	0	0	0	0	1	0	0	1	0	0	0	0	0	0
1	0	1	0	0	0	1	1	0	1	0	1	1	0	0	0	0	0	0	1	0	1	0	0	0	0	1	0	1	0	1	0	0	0	0	0	0	0	0	0
1	1	1	1	1	1	0	1	0	0	1	1	1	0	0	0	0	0	1	1	1	1	1	0	0	1	0	1	1	1	1	0	0	0	0	0	1	0	0	0
1	0	0	0	1	1	0	1	1	0	1	1	1	0	1	1	0	1	1	1	0	0	0	0	0	1	1	1	1	0	1	0	0	1	0	0	1	1	1	1
1	0	0	0	0	0	0	1	0	0	0	0	0	0	0	0	0	1	1	1	0	0	0	0	0	1	0	0	1	0	1	0	0	0	0	0	0	0	0	1
0	0	0	0	0	0	0	1	0	0	0	1	0	0	0	0	0	0	0	0	0	1	0	1	0	0	0	0	1	0	0	0	0	0	0	0	0	0	0	0
0	0	0	0	1	0	0	1	0	1	0	0	0	0	0	1	0	1	1	1	0	0	0	1	1	1	1	0	0	0	0	1	1	1	0	0	0	0	1	0
0	0	1	0	0	1	0	1	0	1	1	0	0	0	0	0	0	0	0	1	1	0	0	0	0	0	0	0	1	0	1	0	0	0	1	0	0	0	0	0
0	0	1	0	1	0	0	1	0	1	0	1	0	0	0	0	0	0	0	0	0	0	1	0	0	0	0	0	0	0	0	0	0	1	0	0	0	0	0	0
1	0	1	0	0	1	1	1	0	1	0	1	0	0	1	1	0	0	0	1	0	1	0	0	1	0	0	0	1	1	0	0	1	0	0	0	0	0	0	0
1	0	0	0	0	0	0	1	0	1	0	0	1	0	0	0	0	0	1	0	0	0	0	0	0	0	0	1	1	1	0	0	0	0	0	0	1	0	0	0
0	0	0	0	1	0	0	1	0	0	0	0	0	0	0	0	0	0	0	0	0	0	0	0	0	0	0	1	1	0	0	0	0	0	0	0	0	0	0	0
1	0	0	0	0	0	0	1	0	0	0	0	1	0	0	0	0	1	0	0	1	1	0	0	0	0	0	0	0	0	0	0	0	1	1	0	0	0	0	0
0	0	0	1	0	0	0	1	0	0	0	1	0	1	0	0	0	1	0	0	0	0	0	0	1	1	1	0	0	0	1	0	1	0	0	0	0	1	0	0
0	0	0	0	1	0	0	1	0	0	0	0	0	1	0	0	0	1	0	1	1	1	0	1	0	1	0	0	1	0	1	0	0	0	0	0	1	0	0	1
1	0	0	0	0	0	1	1	0	0	0	1	0	0	0	0	0	1	0	1	0	0	0	1	0	1	0	1	1	1	0	0	0	0	0	0	1	1	0	0
0	0	0	0	0	0	0	0	0	0	0	0	0	0	0	0	0	0	0	0	1	1	0	0	0	0	0	0	0	0	0	0	0	0	0	0	0	0	0	0
0	0	0	0	0	0	0	1	0	1	1	1	0	0	1	0	0	0	1	1	0	1	0	0	0	1	0	0	0	0	0	0	0	0	0	0	1	0	0	0
0	0	1	0	0	0	0	1	0	0	1	0	1	0	0	0	1	0	0	0	1	1	0	0	0	1	0	1	1	0	0	0	0	1	0	0	0	0	0	0
0	1	0	0	0	0	0	1	0	0	0	1	0	0	0	0	0	0	0	1	0	0	0	0	1	1	0	1	1	0	0	0	0	1	0	0	0	0	0	1
1	0	1	0	1	0	0	1	0	0	1	0	0	0	0	1	0	0	0	0	0	1	0	1	0	0	0	0	0	0	1	0	0	1	0	0	0	0	0	0
0	0	1	0	1	0	0	1	0	0	1	1	0	0	0	0	0	1	0	1	1	1	0	0	0	0	0	0	1	0	1	0	0	1	0	0	0	1	0	1
1	1	0	1	0	0	0	1	0	1	0	1	0	0	1	1	0	0	1	1	1	1	0	0	0	1	0	0	0	0	1	0	0	1	0	1	0	0	0	0
0	0	0	0	0	0	0	1	0	0	0	1	0	0	0	0	0	0	0	0	0	0	0	0	0	0	0	0	0	0	0	0	0	0	0	0	0	0	0	0
0	0	1	0	1	0	1	1	0	1	1	0	0	1	0	0	0	0	1	1	0	0	0	0	0	1	0	1	1	0	1	0	0	1	0	0	0	0	0	1
0	1	0	0	0	0	0	1	0	0	0	0	0	1	1	0	0	0	0	1	0	1	0	0	0	1	0	0	0	0	0	0	0	0	0	0	0	0	0	0
1	1	1	0	1	1	1	1	0	1	0	1	1	0	1	1	0	1	1	1	0	1	0	0	1	1	0	0	1	1	1	1	1	1	1	0	1	0	0	0
0	0	0	0	0	1	0	1	0	0	0	1	1	0	0	0	0	0	0	0	0	0	0	0	0	0	0	0	0	0	1	1	0	0	0	0	0	0	0	0
1	0	1	0	1	1	0	1	0	0	0	1	0	0	1	0	0	0	1	1	0	0	0	0	0	1	0	0	1	0	0	0	0	1	0	0	0	0	0	0
0	1	0	0	0	0	1	1	0	0	0	0	0	0	0	0	0	1	0	0	0	0	0	1	0	0	0	0	0	1	0	0	0	0	0	0	1	0	0	0
1	0	0	1	0	1	1	1	0	1	0	0	0	0	0	0	0	0	0	1	1	1	1	0	0	1	0	0	1	1	0	0	0	1	0	0	0	0	0	1
1	0	1	0	1	0	1	1	0	0	0	1	0	1	0	0	1	0	0	0	0	0	0	0	0	0	1	1	1	0	0	0	0	0	0	0	0	1	0	0
1	0	0	0	0	1	0	1	0	0	0	0	0	0	0	1	0	0	0	1	0	1	0	1	0	0	0	0	0	0	1	0	0	0	1	0	0	0	0	0
0	1	0	0	0	0	1	0	1	0	0	0	0	0	0	1	0	0	1	1	0	0	0	1	0	0	0	0	1	1	1	0	0	1	0	0	0	0	0	1
1	0	0	0	1	0	0	0	0	1	0	0	1	0	0	1	0	0	0	0	1	0	1	0	0	1	0	0	1	0	0	0	0	0	0	0	0	0	0	0
0	0	1	0	0	0	0	1	0	0	0	0	0	1	0	0	0	0	0	1	0	0	1	1	0	0	0	1	1	0	1	0	0	1	1	0	0	0	0	0
0	0	0	1	0	0	0	1	0	0	0	1	1	0	1	1	0	1	1	1	0	0	0	0	1	1	1	1	1	0	0	0	0	0	0	0	0	1	0	0
0	1	0	0	1	0	0	1	1	0	0	1	0	0	0	1	0	0	1	1	0	1	0	1	1	0	0	0	1	0	0	0	0	1	0	0	0	0	0	1
1	1	1	1	1	0	0	1	1	1	0	1	1	0	0	1	0	0	0	1	1	1	0	1	1	1	1	0	0	1	1	0	1	0	1	0	1	0	1	1
0	0	0	0	0	0	0	1	0	0	0	0	0	1	0	0	0	0	0	0	0	0	1	1	0	0	0	0	0	0	1	0	0	0	0	0	0	0	0	0
0	0	0	0	0	0	0	0	0	1	1	1	0	0	0	0	1	0	0	1	0	0	0	0	0	1	0	0	1	0	0	0	0	0	0	0	0	0	0	0
1	0	0	0	0	1	0	1	0	0	0	0	0	0	1	1	1	0	0	0	0	1	0	0	1	0	0	0	0	0	1	0	0	0	0	0	0	0	0	0
0	0	1	0	1	0	0	1	0	1	1	1	1	1	0	1	1	0	0	1	0	1	0	1	1	0	1	1	1	0	1	0	1	0	0	0	0	0	0	0
1	1	1	1	0	0	0	1	1	1	0	1	0	0	1	0	0	1	1	1	0	1	0	0	0	1	0	0	1	1	1	0	0	1	0	0	0	0	0	1
1	0	1	0	1	1	0	1	0	1	1	0	1	0	0	1	0	1	0	0	1	1	0	0	0	0	0	0	0	0	1	0	0	0	1	1	0	0	0	0
1	0	0	0	0	0	1	1	0	0	0	1	0	0	1	0	0	0	1	1	0	0	0	1	0	0	0	1	1	1	1	0	0	1	0	0	0	0	0	0
1	1	1	0	1	1	1	1	0	1	1	1	1	0	1	1	0	0	1	1	0	0	0	1	1	1	1	1	1	1	0	0	1	0	1	0	1	1	1	0
1	1	0	0	1	1	0	1	0	1	1	1	1	0	0	0	0	0	0	0	1	0	0	0	0	1	1	0	0	1	1	0	1	1	0	0	0	0	0	0
0	0	0	0	1	1	0	0	1	0	0	1	1	0	0	0	1	1	0	1	0	0	0	0	1	0	1	0	1	0	0	0	0	0	1	0	0	0	0	1
1	1	0	0	1	1	0	1	0	0	0	0	1	0	0	1	0	1	1	1	1	1	0	0	0	1	0	0	1	1	0	0	0	1	1	0	1	0	0	1
0	0	0	0	0	0	0	1	0	0	0	0	0	0	0	0	0	0	0	0	0	0	0	1	0	0	0	1	1	0	0	0	0	0	0	0	0	0	0	0
1	1	1	1	1	1	1	1	0	0	1	0	0	1	1	0	0	1	1	1	0	0	1	0	0	0	1	0	0	1	1	0	0	1	1	0	0	0	0	0
1	0	1	0	0	0	0	1	0	0	1	0	0	0	0	0	0	0	0	0	0	1	0	0	0	0	0	0	0	0	0	0	0	0	0	0	0	0	0	0
0	1	0	0	0	0	0	1	0	1	0	0	0	0	0	0	0	1	0	0	0	0	0	0	0	0	0	0	0	0	0	0	0	1	0	0	0	0	0	0
0	1	1	0	0	0	0	1	0	0	0	1	0	0	0	0	0	0	0	1	0	0	0	0	0	0	0	0	0	0	0	0	0	0	0	0	0	0	0	0
0	0	0	0	1	0	0	1	0	0	1	1	0	0	1	0	1	1	1	1	1	0	0	0	1	1	0	1	0	0	0	0	0	0	0	0	0	0	0	0
0	1	0	0	0	1	0	0	0	0	1	0	0	0	0	1	0	0	0	0	1	0	0	0	0	1	0	0	1	0	0	0	0	1	0	0	0	0	0	0
0	1	1	0	0	0	0	1	1	0	1	0	0	0	1	0	0	1	1	1	0	1	0	0	0	0	0	0	1	0	0	0	0	0	1	0	0	0	0	1
1	0	0	0	0	0	0	1	0	0	0	1	0	0	1	0	0	0	1	1	0	0	0	0	0	0	0	0	0	0	0	0	0	0	1	0	0	0	0	0
0	0	0	0	0	0	0	0	0	0	0	0	0	1	1	0	0	0	0	1	0	0	0	0	0	0	0	1	1	0	1	0	0	0	0	0	1	0	0	0
1	0	1	1	1	1	1	1	1	1	1	1	0	1	1	1	1	1	1	1	1	1	1	0	1	1	1	1	1	1	1	0	0	1	1	1	1	0	0	1
0	0	0	0	0	0	0	1	0	0	0	1	0	0	0	0	0	1	0	1	0	1	0	1	0	0	0	1	0	0	0	0	1	0	0	0	0	1	0	0
0	0	0	0	0	0	0	1	0	0	0	0	0	0	0	0	0	0	0	1	0	0	0	0	0	0	0	0	1	0	0	0	0	1	0	0	0	0	0	0
1	0	0	0	0	0	1	1	0	0	1	1	0	0	0	0	0	0	0	0	1	1	0	0	0	1	0	0	0	0	1	0	0	0	0	0	1	0	0	0
0	0	0	0	0	0	0	1	0	1	0	1	1	0	0	0	0	0	1	1	1	0	0	1	1	1	0	0	1	0	0	0	0	1	0	0	0	0	0	0
1	1	1	1	1	1	1	1	1	1	1	1	1	1	0	1	1	1	1	1	1	1	1	1	1	1	1	0	0	1	1	1	1	1	1	1	1	1	1	1
1	0	1	0	1	1	1	1	0	1	1	1	1	1	1	1	0	1	1	1	1	1	1	0	0	0	1	1	0	1	1	1	1	0	1	0	0	0	0	0
1	1	1	0	1	0	0	1	1	1	1	1	1	0	1	1	0	1	1	1	1	1	1	0	0	0	0	1	0	0	1	0	0	1	1	0	1	0	0	1
0	0	0	0	0	0	0	1	0	0	0	0	0	0	0	0	0	0	0	0	0	1	0	0	0	0	0	0	0	0	0	0	0	0	0	0	0	0	0	0
1	0	1	0	1	1	0	1	0	1	0	0	0	0	0	1	0	0	0	1	0	1	0	0	0	0	0	0	0	0	1	0	0	0	0	0	0	0	0	0
1	0	0	0	1	0	1	1	0	0	0	0	0	0	0	0	0	0	0	1	1	1	0	0	0	0	0	0	0	0	0	0	0	1	1	0	0	0	0	0
1	0	1	0	1	1	1	1	0	1	1	1	0	1	0	0	1	0	0	1	0	0	0	0	0	1	0	1	1	1	1	0	0	0	1	0	0	0	0	0
0	0	0	0	1	0	0	1	0	0	0	0	0	1	0	1	0	1	1	1	1	1	1	0	0	0	0	0	0	0	1	0	0	1	1	0	0	0	0	0
0	1	0	0	1	0	0	1	1	0	0	1	0	0	1	0	0	0	0	1	0	1	0	0	0	0	0	0	1	1	0	0	0	1	0	0	1	0	0	1
1	0	0	0	1	0	0	1	0	1	1	1	1	0	1	1	1	0	1	1	1	1	1	0	0	0	1	1	1	0	1	0	1	1	0	0	0	0	0	1
1	0	1	0	0	1	1	1	0	1	1	1	1	0	1	0	0	0	1	1	1	1	1	0	0	1	1	0	0	1	0	1	1	1	1	1	0	0	0	0
1	0	1	0	1	0	0	1	0	0	1	1	0	0	1	1	0	0	1	0	1	1	0	0	0	1	0	1	1	0	1	0	0	0	0	0	0	0	0	0
1	0	0	0	1	0	1	1	0	0	0	0	0	0	0	1	0	0	1	1	0	1	1	1	0	0	1	1	0	1	1	0	0	1	0	0	1	0	0	1
1	1	0	0	0	1	1	0	0	0	0	1	1	0	1	1	0	0	0	1	0	0	0	1	1	0	0	1	1	1	0	1	1	0	0	0	1	0	0	1
1	0	0	0	1	0	0	1	0	0	0	1	0	0	1	0	0	0	1	1	0	1	0	1	1	1	0	0	0	1	0	1	0	0	0	0	0	0	0	0
0	0	0	0	1	0	0	1	0	0	0	0	0	1	0	0	0	0	0	1	1	1	0	0	0	0	0	0	0	0	0	0	0	1	0	0	0	0	0	0
0	0	0	0	0	0	1	0	0	0	0	0	0	1	1	0	0	1	1	0	0	0	0	0	1	1	0	1	1	1	0	0	0	0	0	0	0	1	0	1
0	0	0	0	1	0	0	1	0	0	0	1	0	1	0	0	0	1	0	0	0	1	0	0	1	1	1	0	0	0	0	1	1	0	1	0	0	0	0	0
1	0	0	0	1	0	0	1	0	0	1	0	0	0	0	0	0	0	0	0	1	1	0	0	0	1	0	0	0	0	0	0	0	0	0	0	0	0	0	0
0	1	0	0	0	0	0	1	0	0	1	1	0	0	1	1	0	1	1	0	0	1	0	0	0	1	0	1	1	0	0	0	0	1	0	0	0	0	0	0
1	1	0	0	1	1	1	1	0	1	1	1	1	1	1	0	0	1	1	1	0	1	1	0	0	0	1	1	1	1	0	1	1	0	0	0	1	1	0	1
0	1	1	0	0	1	0	1	0	0	0	1	0	1	0	0	0	0	0	1	0	1	0	0	0	0	0	1	0	1	0	0	0	1	1	0	0	0	0	0
0	0	1	0	1	0	0	1	0	1	1	1	0	0	1	0	1	1	1	1	0	1	0	1	0	1	1	0	1	0	1	0	1	0	0	0	0	0	1	1
0	0	0	0	1	0	0	1	0	0	0	1	0	0	1	0	0	1	0	0	1	0	0	1	1	0	0	0	1	0	0	0	0	0	0	0	0	0	0	0
0	0	0	1	1	0	0	1	0	0	0	1	0	0	0	1	0	0	0	0	1	1	0	0	1	0	0	0	0	0	1	0	0	0	0	0	0	0	0	0
0	1	0	0	0	0	0	1	0	1	0	1	0	0	0	0	1	0	0	1	1	1	0	1	0	1	0	1	0	1	0	0	1	1	0	1	0	1	0	0
1	0	1	0	1	0	0	1	0	0	0	1	0	1	0	0	0	0	1	1	0	1	0	0	0	1	0	1	0	0	1	0	0	0	1	0	0	0	0	0
0	0	0	0	0	0	0	1	0	1	0	0	0	0	0	0	0	0	0	0	0	0	0	0	0	0	0	1	0	0	0	1	0	1	0	0	0	0	0	0
1	1	0	0	0	0	0	1	0	0	0	1	0	0	0	0	0	0	0	1	0	0	0	1	0	0	0	0	1	0	1	0	0	1	0	0	1	0	0	0
0	0	0	0	0	0	0	0	1	0	0	1	0	1	0	0	0	0	0	0	0	0	0	0	1	0	1	0	0	0	0	0	0	0	0	0	0	0	0	0
0	1	0	0	0	0	0	1	0	0	0	1	1	0	0	1	0	0	0	0	1	1	0	0	0	1	0	0	0	0	1	0	0	0	1	0	0	0	0	0
1	1	1	0	1	1	1	1	0	1	1	0	0	0	1	1	0	0	1	1	1	0	0	0	0	0	0	0	0	1	0	0	1	0	1	1	0	0	0	0
1	0	1	0	1	0	1	1	0	1	1	1	0	0	1	0	0	0	0	1	1	1	0	0	0	1	1	0	1	1	1	0	1	1	0	1	0	0	0	0
0	0	0	0	0	0	0	1	0	1	0	1	0	1	0	0	1	0	0	0	0	0	1	1	0	1	0	0	0	0	0	0	0	0	0	0	0	0	0	0
1	0	0	0	1	1	0	1	0	1	0	1	0	0	0	1	0	0	0	1	0	0	0	0	0	0	0	0	0	0	1	0	0	0	0	0	1	0	0	0
0	0	0	0	0	0	0	1	0	0	0	0	0	0	0	0	0	0	0	1	0	0	0	0	0	0	0	1	1	0	0	0	0	1	0	0	1	0	0	0
1	0	1	0	1	0	0	1	0	1	0	1	1	0	0	0	0	1	0	1	0	0	1	0	1	1	1	1	1	1	0	0	1	0	0	0	0	0	0	1
1	0	0	0	0	0	0	1	0	0	0	0	0	0	0	0	1	0	1	1	0	1	0	0	0	1	0	1	0	0	1	0	0	1	0	0	0	0	0	0
1	0	0	0	0	1	0	1	0	0	0	1	1	0	0	0	0	0	0	0	1	1	0	0	1	0	0	1	0	0	0	0	0	1	0	0	1	1	0	0
1	1	0	0	0	0	1	1	0	0	1	0	0	1	0	0	0	1	0	1	0	1	0	0	0	1	0	0	1	1	0	0	0	0	0	0	0	0	0	1
1	0	0	0	1	0	0	1	0	1	1	1	1	0	0	0	1	1	0	1	1	0	0	0	0	0	0	0	0	1	1	0	1	0	0	0	0	0	0	0
1	0	0	0	0	0	0	1	0	1	0	0	0	0	1	1	0	0	0	1	0	1	0	0	0	0	0	0	1	0	0	0	0	1	0	0	0	0	0	0
1	1	1	0	0	0	0	0	0	0	1	1	0	0	1	1	1	0	0	1	0	1	0	1	0	0	1	1	0	0	0	0	0	0	0	0	0	0	0	1
0	1	0	0	0	0	0	1	0	1	0	0	1	1	1	0	0	0	0	1	0	1	0	0	1	1	0	0	0	0	1	0	0	0	0	0	0	0	0	0
1	0	0	0	0	1	0	0	0	0	0	1	1	0	0	1	0	0	0	1	1	1	0	0	0	0	0	0	0	0	1	0	0	1	1	0	0	0	0	0
0	0	0	0	0	0	0	1	0	0	0	1	0	1	0	1	0	0	0	0	0	0	0	0	0	1	0	0	0	0	0	0	0	1	0	0	1	0	0	0
1	0	1	1	1	0	0	1	0	1	1	1	1	0	1	1	0	0	1	0	1	1	1	0	0	1	1	1	0	1	1	1	0	0	1	0	1	0	0	0
1	0	1	0	0	0	0	1	0	1	1	0	1	0	0	0	1	0	0	1	1	1	0	0	0	1	1	0	0	0	1	0	1	0	0	0	0	0	0	0
0	0	0	0	0	0	0	1	0	0	0	0	0	0	0	0	0	0	0	0	1	0	0	0	0	0	0	0	0	0	0	0	0	0	0	0	0	0	0	0
1	0	0	0	0	1	1	1	0	1	1	0	0	0	0	0	0	0	0	1	1	0	1	0	0	1	0	1	0	1	0	1	0	0	1	0	0	0	0	0
0	0	0	0	0	0	1	0	0	1	0	1	1	0	1	0	0	0	0	1	0	0	0	0	0	1	0	0	1	1	0	0	1	0	0	0	1	1	1	0
1	0	0	0	1	0	0	1	0	0	0	0	0	0	0	0	0	0	0	1	0	0	0	0	0	1	0	0	0	0	0	0	0	0	0	0	0	0	0	0
0	0	0	0	0	0	0	0	0	0	0	0	0	0	0	1	0	0	0	0	1	1	0	0	0	1	0	0	0	0	1	0	0	1	1	0	0	0	0	0
0	1	0	0	0	0	1	1	0	0	1	0	0	0	1	0	0	0	0	1	0	0	0	0	0	0	0	0	0	1	1	0	0	0	0	0	0	0	0	0
0	0	1	0	0	0	0	1	0	0	0	0	1	0	0	0	0	0	1	1	0	0	0	0	1	0	0	0	0	0	1	0	0	0	0	0	0	0	0	0
1	0	0	0	1	0	0	1	0	1	1	1	0	0	0	0	0	0	0	1	1	1	1	0	0	0	0	0	0	1	0	0	1	0	0	0	0	0	0	0
1	0	1	0	1	0	0	1	0	1	0	0	0	0	0	0	0	0	0	1	1	1	0	0	0	0	0	0	0	1	0	0	0	0	0	0	0	0	0	0
1	0	0	1	0	0	0	1	0	1	0	1	0	0	1	1	0	0	0	1	0	0	1	0	0	1	0	0	1	0	0	0	0	1	0	0	0	0	0	0
1	0	1	0	0	1	1	1	0	1	1	1	0	1	0	0	0	0	1	1	0	0	1	0	0	0	1	0	0	1	0	1	1	1	0	0	0	0	0	0
0	1	0	0	0	1	0	1	0	0	0	0	0	0	0	0	0	1	0	0	0	0	0	0	1	1	0	0	0	0	0	0	0	0	0	0	0	0	0	0
0	0	0	0	0	1	0	1	0	0	0	1	0	0	0	0	0	0	0	0	1	1	0	0	0	0	0	0	0	0	1	0	0	0	0	0	0	0	0	0
0	1	0	0	1	0	1	1	1	0	0	0	0	0	0	0	0	0	0	1	0	0	0	0	0	1	1	0	1	1	0	0	0	0	0	0	0	0	0	0
0	0	0	0	0	0	0	1	0	0	0	1	0	0	0	0	0	0	1	1	1	0	0	0	1	0	0	0	1	0	0	0	0	1	0	0	0	1	0	0
1	1	0	0	0	0	0	1	1	0	0	1	0	1	1	1	0	1	1	1	0	1	1	0	0	1	0	0	0	0	1	0	0	0	0	0	1	0	0	0
1	0	1	1	1	1	0	1	0	1	1	1	0	0	0	1	0	0	0	1	1	0	1	0	0	0	0	0	0	1	1	0	0	0	1	0	0	0	1	0
0	0	1	0	1	1	0	1	0	1	0	1	0	0	0	1	0	1	0	1	0	1	0	0	1	0	1	0	0	0	0	0	0	0	0	0	0	0	0	0
0	0	0	0	0	0	0	1	0	0	1	0	0	0	0	0	0	1	1	0	0	0	0	0	0	0	0	0	1	0	0	0	0	0	0	0	1	0	0	0
0	0	0	1	1	1	0	1	0	0	1	0	0	0	0	0	0	0	1	1	1	0	1	0	0	0	0	0	1	0	1	0	0	1	0	0	1	0	0	0
0	0	0	0	0	0	0	1	0	0	0	0	0	0	0	0	0	0	0	1	0	1	0	0	0	1	0	0	0	0	1	0	0	1	0	0	0	0	0	0
1	0	0	0	0	1	0	0	0	0	0	1	1	0	0	0	0	0	0	0	0	0	0	1	0	0	1	0	1	0	0	0	0	0	1	0	0	0	0	0
1	1	1	0	0	0	0	0	1	1	0	0	0	0	1	0	1	1	1	1	0	1	0	0	0	1	0	0	1	0	0	0	0	0	0	0	0	0	0	1
1	0	1	0	1	0	0	1	0	1	0	1	0	1	1	1	0	0	1	1	0	0	0	1	0	0	0	1	1	0	0	0	1	1	1	0	1	1	0	1
0	0	1	0	0	0	0	1	0	0	0	1	0	0	0	1	0	0	0	1	0	1	0	0	1	0	0	1	0	0	0	0	0	0	0	0	0	1	0	0
0	0	1	0	1	0	0	1	0	0	1	0	0	0	0	1	0	0	0	1	0	1	0	0	0	0	0	0	1	0	0	0	0	0	0	0	0	0	0	0
0	0	0	0	0	0	0	1	0	0	0	0	0	0	0	1	0	0	0	0	0	1	0	0	0	0	0	0	0	0	0	0	0	0	0	0	0	0	0	0
1	0	0	0	1	0	1	1	1	0	0	1	0	0	0	0	0	0	0	0	0	0	0	0	0	0	0	0	0	0	0	0	0	1	0	0	0	0	0	1
1	1	1	0	1	1	1	1	1	1	1	1	1	0	1	1	1	1	1	1	1	1	1	0	0	1	1	1	1	1	1	1	1	1	1	1	0	1	0	1
1	1	0	0	0	0	0	1	0	0	0	1	0	0	0	1	0	1	1	1	0	1	0	1	0	0	0	1	1	0	1	0	0	0	0	0	0	1	0	1
1	1	0	1	0	0	0	1	1	0	1	0	0	0	0	0	0	0	1	1	1	1	0	0	0	1	0	1	1	0	0	0	0	0	0	0	0	1	0	1
1	1	0	0	1	1	0	1	1	1	0	0	0	0	1	0	0	0	1	1	0	0	0	0	0	1	0	1	1	1	0	1	0	0	1	0	0	0	1	1
0	0	0	0	0	0	0	0	0	0	0	1	0	0	0	0	0	0	0	0	1	1	0	0	0	0	0	0	0	0	0	0	0	1	0	0	0	0	0	0
1	1	0	1	0	1	1	1	1	1	0	0	0	0	0	1	0	1	1	1	0	0	1	1	0	1	0	1	1	1	1	0	1	1	1	0	0	1	0	1
0	1	0	0	0	0	0	1	0	1	1	0	0	0	1	0	0	0	0	1	1	1	1	0	0	0	0	0	0	0	1	0	0	1	1	0	0	0	0	0
1	0	0	0	0	0	1	1	0	1	0	1	0	0	1	0	0	0	1	0	0	0	0	0	0	1	0	0	0	1	0	0	0	0	0	0	0	0	0	0
1	0	0	0	0	0	0	1	0	0	0	1	0	0	1	1	0	0	0	1	1	0	0	1	0	1	0	1	1	1	0	0	0	1	0	0	0	1	0	0
1	0	1	0	0	1	0	1	0	1	0	1	0	0	0	1	0	1	0	1	0	0	0	1	0	0	0	0	0	0	1	0	0	0	1	0	0	0	0	0
0	0	0	0	0	0	0	1	0	0	0	1	0	1	0	0	1	0	0	1	1	0	0	0	1	0	0	1	1	0	0	0	0	1	0	0	0	0	0	0
1	1	0	0	1	0	1	1	0	1	0	1	0	0	1	0	0	1	1	1	0	1	0	1	0	1	1	0	1	1	0	0	1	0	0	0	0	0	0	0
1	0	0	0	1	0	0	1	0	0	0	1	0	1	0	0	0	0	0	0	1	1	0	0	1	0	0	0	0	0	0	0	0	0	1	0	0	0	0	0
1	0	1	0	1	0	1	1	1	1	0	1	0	0	1	0	0	1	0	1	0	0	0	0	0	1	1	0	1	1	0	0	1	0	0	0	0	0	0	1
0	0	1	0	1	0	0	1	0	0	0	0	0	0	0	0	0	0	0	1	0	0	0	0	0	1	0	0	0	0	0	0	0	0	0	0	0	0	0	0
0	0	0	0	0	0	0	0	0	0	0	1	0	0	0	0	0	0	0	1	0	0	0	1	0	0	0	0	1	0	0	0	0	0	0	0	0	0	0	0
