# Supplementary material for: Exploring network structure and central items of the Narcissistic Personality Inventory
Source: Int J Methods Psychiatr Res. 2019 Dec 5;29(1):e1810. doi: 10.1002/mpr.1810 (PMC7051847; doi:10.1002/mpr.1810)
Supplement: Supplementary file 3 — Data S3. Supporting information [file MPR-29-e1810-s003.R]

##################################################################################
#                     Exploring network structure and central items of           #
#                         the Narcissistic Personality Inventory                 #
##################################################################################

#packages needed ; if not installed, then install.packages(name of the package)
library(stats)
library(qgraph)
library(readr)
library(bootnet)
library(mgm)
library(igraph)
library(glasso)
library(lavaan)
library(dplyr)
require(ggm)
require(corpcor)
require(Rgraphviz)
require(RBGL)
library(bnlearn)
library(reshape2)
library(data.table)
library(psych)
library(ggplot2)
library(Hmisc)
library(Matrix)

#upload dataset
data <- as.data.frame(read_delim("/Users/giovannibriganti/Google Drive/Network_Analysis_Mac/Briganti2019_NAR/Supplementary Materials copy/data.csv",
                                 ";", escape_double = FALSE, trim_ws = TRUE))
options(max.print = .Machine$integer.max)

sessionInfo()

#group items into domains
gr <- list(c(1,8,10,11,12,32,33,36), c(2,3,7,20,28,30,38), c(4,9,26,37,40),
           c(5,14,18,24,25,27), c(6,13,16,23,35), c(17,21,22,31,34,39), 
           c(15,19,29))

shortNames <- list("A1", "Exh2", "Exh3", "S4", "En5", "Exp6",
                   "Exh7", "A8", "S9", "A10", "A11", "A12",
                   "Exp13", "En14", "V15", "Exp16", "SS17",
                   "En18", "V19", "Exh20", "SS21", "SS22",
                   "Exp23", "En24", "En25", "S26", "En27",
                   "Exh28", "V29", "Exh30", "SS31", "A32", "A33", 
                   "SS34", "Exp35", "A36", "S37", "Exh38",
                   "SS39", "S40")
longnames <- list("Authority", "Exhibitionism", 
                  "Superiority", "Entitlement", 
                  "Exploitativeness", "Self-sufficiency", 
                  "Vanity")

#correlations
datacor <- cor(data)
datacor #visualize correlation matrix
write.csv(datacor, "cormatrixitems.csv")

#get descriptive statistics for dataset
describe(data)
means <- colMeans(data, na.rm=T)
plot(means)
sds <- as.vector(sapply(data, sd, na.rm=T))
plot(sds)

#estimate the item network
network1 <- estimateNetwork(data, default="IsingFit")

#glasso item network - Figure 1
graph1 <- plot(network1, groups=gr, labels = shortNames,
               layout="spring", legend.cex=.45,vsize=7, 
               border.width=2, border.color='#555555',
               minimum = 0.05,
               color=c("#d73027", "#fc8d59", "#fee090", "#ffffbf", "#e0f3f8", "#91bfdb", 
                       "#4575b4"))
#to see maximum and minimum, set details=TRUE (max = 0.5 ; min= 0.05)
pdf("Figure1.pdf", width = 10, height=6)
plot(graph1)
dev.off()

#graph1 weight matrix
graph1mat <- getWmat(graph1)
graph1mat #visualize weight matrix
write.csv(graph1mat, "itemnetworkweightmatrix.csv")

#mean graph1 weight matrix
mean(graph1mat) 

#degree centrality plot
graph1.c <- centrality(graph1)
graph1.c$InDegree
pdf("strength1.pdf", width=15, height=5)
plot(graph1.c$InDegree, xlab = "Item", ylab="Strength", xaxt="n")
axis (side=1, at=c(1:40), labels=shortNames, cex.axis=0.6, las=2, tick=FALSE)
dev.off()


#stability for the item network 
boot1 <- bootnet(network1, ncores=7, nboots=2000)                
boot2 <- bootnet(network1, ncores=7, nboots=2000, type="case")  
save(boot1, file = "boot1.Rdata")
save(boot2, file = "boot2.Rdata")

# Figure2c - Edge weight bootstrap for the item network
plot(boot1, labels = FALSE, order = "sample") 
fig2c <- plot(boot1, labels = FALSE, order = "sample")
pdf("Figure2c.pdf", width=10, height=7) 
plot(boot1, labels = TRUE, order = "sample") 
dev.off()

#Figure2e - Item network, Edge weight difference: is edge X significantly larger than edge Y? Black=Y Gray=N 
boot3 <- plot(boot1, "edge", plot = "difference", onlyNonZero = TRUE, order = "sample")
plot(boot3)
pdf("Figure2e.pdf", width=10, height=7)
plot(boot3)
dev.off()

#centrality stability
plot(boot2)
cs1 <- corStability(boot2)  
pdf("Figure5.pdf", width=10, height=7)
plot(boot2)
dev.off()

#Fig6 - Centrality difference: is node X significantly more central than node Y? Black=Yes, Gray=N
boot4 <- plot(boot1, "strength", order="sample", labels=TRUE) 
pdf("Figure6.pdf", width=10, height=7)
plot(boot4) 
dev.off()
